# Supplementary material for: 5′,6-Dichloro-1′,3′,3′-trimethyl­spiro­[2H-1-benzopyran-2,2′-indoline]
Source: Acta Crystallogr Sect E Struct Rep Online. 2008 Jul 9;64(Pt 8):o1430–1. doi: 10.1107/S1600536808018722 (PMC2962063; doi:10.1107/S1600536808018722)
Supplement: Supplementary file 1 [file e-64-o1430-sup1.cif]

##############################################################################
###                                                                        ###
###        Electronic paper (Acta Crystallographica Section E)             ###
###                                                                        ###
##############################################################################
#                                                                            #
# This CIF contains the data in a paper accepted for publication in Acta     #
# Crystallographica Section E. It conforms to the requirements of Notes      #
# for Authors for Section E, and has been peer reviewed under the auspices   #
# of the IUCr Commission on Journals.                                        #
#                                                                            #
# Full details of the Crystallographic Information File format               #
# are given in the paper "The Crystallographic Information File (CIF):       #
# a New Standard Archive File for Crystallography" by S. R. Hall, F. H.      #
# Allen and I. D. Brown [Acta Cryst. (1991), A47, 655-685].                  #
#                                                                            #
# The current version of the core CIF dictionary is obtainable from          #
# ftp://ftp.iucr.org/pub/cif_core.dic. The current version number is 2.4.    #
#                                                                            #
# Software is freely available for graphical display of the structure(s) in  #
# this CIF.  For information consult the CIF home page http://www.iucr.org/  #
# cif/home.html                                                              #
#                                                                            #
# This file may be used for bona fide research purposes within the           #
# scientific community so long as proper attribution is given to the journal # 
# article from which it was obtained.                                        #
#                                                                            #
##############################################################################
                                             
data_I
_audit_creation_method     SHELXL-97
_chemical_name_systematic
;
5',6-Dichloro-1',3',3'-trimethylspiro[2<i>H</i>-1-benzopyran-2,2'-indoline]
;
_chemical_name_common     ?
_chemical_formula_moiety     'C19 H17 Cl2 N O'
_chemical_formula_sum     'C19 H17 Cl2 N O'
_chemical_formula_iupac     'C19 H17 Cl2 N O'
_chemical_formula_weight     346.24
_chemical_melting_point     ?
_symmetry_cell_setting     monoclinic
_symmetry_space_group_name_H-M     'P 21/c'
_symmetry_space_group_name_Hall     '-P 2ybc'
loop_
    _symmetry_equiv_pos_as_xyz
    'x, y, z'
    '-x, y+1/2, -z+1/2'
    '-x, -y, -z'
    'x, -y-1/2, z-1/2'
_cell_length_a     8.3105(7)
_cell_length_b     18.2576(16)
_cell_length_c     11.1921(10)
_cell_angle_alpha     90.00
_cell_angle_beta     104.770(2)
_cell_angle_gamma     90.00
_cell_volume     1642.1(2)
_cell_formula_units_Z     4
_cell_measurement_reflns_used     7373
_cell_measurement_theta_min     2.19
_cell_measurement_theta_max     31.72
_cell_measurement_temperature     100(2)
_exptl_crystal_description     plate
_exptl_crystal_colour     colourless
_exptl_crystal_size_max     0.50
_exptl_crystal_size_mid     0.40
_exptl_crystal_size_min     0.05
_exptl_crystal_density_diffrn     1.401
_exptl_crystal_density_meas     ?
_exptl_crystal_density_method     'not measured'
_exptl_crystal_F_000     720
_exptl_absorpt_coefficient_mu     0.399
_exptl_absorpt_correction_type     multi-scan
_exptl_absorpt_process_details     '(<i>SADABS</i>; Sheldrick, 2000)'
_exptl_absorpt_correction_T_min     0.7398
_exptl_absorpt_correction_T_max     0.9803
_exptl_special_details
;
^1^H NMR \d(CDCl~3~); 1.190 (S, 3H, CH~3~), 1.30 (S, 3H, CH\~3\~),2.72
 (S, 3H,
CH~3~), 5.73 (d, 1H, <i>J</i>= 10.4 Hz, CH=CH), 6.46 ( d, H, <i>J</i>= 12.8
Hz, Ar-H), 6.67 (d, 1H, <i>J </i>=9.6 Hz, Ar-H), 6.83 (d, 1H, <i>J </i>=
16.4, Ar-H), 7.01-7.08 ( m, 2H, Ar-H), 7.15 ( d, 1H, <i>J </i>= 10.4 Hz,
CH=CH).
^13^C NMR \d(CDCl~3~); 19.95, 25.68, 29.04, 51.96, 104.60, 107.78, 116.33,
119.91,120.17, 122.11, 123.93, 124.85, 126.28, 127.37, 128.80, 129.50, 138.53,
146.73,152.80.
M.S. (m/z ion) (m/z 346.2).
;
_diffrn_ambient_temperature     100(2)
_diffrn_radiation_type     MoK\a
_diffrn_radiation_wavelength     0.71073
_diffrn_radiation_source     'fine-focus sealed tube'
_diffrn_radiation_monochromator     graphite
_diffrn_measurement_device_type     'Bruker SMART CCD area-detector'
_diffrn_measurement_method     '\f and \w'
_diffrn_detector_area_resol_mean     8.366
_diffrn_reflns_number     16175
_diffrn_reflns_av_R_equivalents     0.0232
_diffrn_reflns_av_sigmaI/netI     0.0229
_diffrn_reflns_theta_min     2.19
_diffrn_reflns_theta_max     29.00
_diffrn_reflns_theta_full     29.00
_diffrn_measured_fraction_theta_max     0.986
_diffrn_measured_fraction_theta_full     0.986
_diffrn_reflns_limit_h_min     -11
_diffrn_reflns_limit_h_max     11
_diffrn_reflns_limit_k_min     -24
_diffrn_reflns_limit_k_max     24
_diffrn_reflns_limit_l_min     -15
_diffrn_reflns_limit_l_max     15
_diffrn_standards_number     ?
_diffrn_standards_interval_count     ?
_diffrn_standards_interval_time     ?
_diffrn_standards_decay_%     ?
_refine_special_details
;
Refinement of <i>F</i>^2^ against ALL reflections. The weighted <i>R</i>-factor
<i>wR</i> and goodness of fit <i>S</i> are based on <i>F</i>^2^, conventional
<i>R</i>-factors <i>R</i> are based on <i>F</i>, with <i>F</i> set to zero for
negative <i>F</i>^2^. The threshold expression of <i>F</i>^2^ >
\s(<i>F</i>^2^) is used only for calculating <i>R</i>-factors(gt) <i>etc</i>.
and is not relevant to the choice of reflections for refinement.
<i>R</i>-factors based on <i>F</i>^2^ are statistically about twice as large
as those based on <i>F</i>, and <i>R</i>- factors based on ALL data will be
even larger.
;
_reflns_number_total     4312
_reflns_number_gt     3857
_reflns_threshold_expression     I>2\s(I)
_refine_ls_structure_factor_coef     Fsqd
_refine_ls_matrix_type     full
_refine_ls_R_factor_all     0.0513
_refine_ls_R_factor_gt     0.0464
_refine_ls_wR_factor_gt     0.1178
_refine_ls_wR_factor_ref     0.1223
_refine_ls_goodness_of_fit_ref     1.053
_refine_ls_restrained_S_all     1.053
_refine_ls_number_reflns     4312
_refine_ls_number_parameters     276
_refine_ls_number_restraints     0
_refine_ls_hydrogen_treatment     refall
_refine_ls_weighting_scheme     calc
_refine_ls_weighting_details
         'calc w=1/[\s^2^(Fo^2^)+(0.0653P)^2^+1.2622P] where P=(Fo^2^+2Fc^2^)/3'
_atom_sites_solution_hydrogens     difmap
_atom_sites_solution_primary     direct
_atom_sites_solution_secondary     difmap
_refine_ls_shift/su_max     0.002
_refine_ls_shift/su_mean     0.000
_refine_diff_density_max     0.961
_refine_diff_density_min     -0.248
_refine_ls_extinction_method     none
_refine_ls_extinction_coef     ?
loop_
    _atom_type_symbol
    _atom_type_description
    _atom_type_scat_dispersion_real
    _atom_type_scat_dispersion_imag
    _atom_type_scat_source
    'C' 'C' 0.0033 0.0016
                         'International Tables Vol C Tables 4.2.6.8 and 6.1.1.4'
    'H' 'H' 0.0000 0.0000
                         'International Tables Vol C Tables 4.2.6.8 and 6.1.1.4'
    'N' 'N' 0.0061 0.0033
                         'International Tables Vol C Tables 4.2.6.8 and 6.1.1.4'
    'O' 'O' 0.0106 0.0060
                         'International Tables Vol C Tables 4.2.6.8 and 6.1.1.4'
    'Cl' 'Cl' 0.1484 0.1585
                         'International Tables Vol C Tables 4.2.6.8 and 6.1.1.4'
_computing_data_collection     'SMART (Bruker, 2007)'
_computing_cell_refinement     'SAINT (Bruker, 2007)'
_computing_data_reduction     'SAINT (Bruker, 2007)'
_computing_structure_solution     'SHELXS97 (Sheldrick, 2008)'
_computing_structure_refinement     'SHELXL97 (Sheldrick, 2008)'
_computing_molecular_graphics     'DIAMOND (Brandenburg, 2001)'
_computing_publication_material     'publCIF (Westrip, 2008)'
loop_
    _atom_site_type_symbol
    _atom_site_label
    _atom_site_fract_x
    _atom_site_fract_y
    _atom_site_fract_z
    _atom_site_U_iso_or_equiv
    _atom_site_adp_type
    _atom_site_calc_flag
    _atom_site_refinement_flags
    _atom_site_occupancy
    _atom_site_disorder_assembly
    _atom_site_disorder_group
    Cl Cl1 1.29108(6) 0.46363(2) 0.01666(4) 0.02892(13) Uani d . 1 . .
    C C1 1.2126(2) 0.38771(9) 0.07835(15) 0.0198(3) Uani d . 1 . .
    C C2 1.0760(2) 0.39650(9) 0.12870(15) 0.0187(3) Uani d . 1 . .
    H H2 1.029(3) 0.4437(13) 0.133(2) 0.025(5) Uiso d . 1 . .
    C C3 1.01780(19) 0.33524(8) 0.17644(14) 0.0160(3) Uani d . 1 . .
    C C4 1.09359(19) 0.26690(8) 0.17419(14) 0.0169(3) Uani d . 1 . .
    C C5 1.2295(2) 0.25851(9) 0.12441(16) 0.0202(3) Uani d . 1 . .
    H H5 1.284(3) 0.2115(12) 0.120(2) 0.020(5) Uiso d . 1 . .
    C C6 1.2886(2) 0.32043(10) 0.07558(16) 0.0223(3) Uani d . 1 . .
    H H6 1.381(3) 0.3155(12) 0.037(2) 0.024(5) Uiso d . 1 . .
    N N 1.01339(17) 0.21423(7) 0.22743(13) 0.0186(3) Uani d . 1 . .
    C C7 1.0459(2) 0.13674(9) 0.21878(17) 0.0225(3) Uani d . 1 . .
    H H7A 1.015(3) 0.1214(13) 0.136(2) 0.029(6) Uiso d . 1 . .
    H H7B 0.989(3) 0.1089(13) 0.271(2) 0.030(6) Uiso d . 1 . .
    H H7C 1.163(3) 0.1284(14) 0.256(2) 0.038(7) Uiso d . 1 . .
    C C8 0.88187(19) 0.32673(8) 0.24368(14) 0.0150(3) Uani d . 1 . .
    C C9 0.9546(2) 0.34836(9) 0.37930(15) 0.0197(3) Uani d . 1 . .
    H H9A 0.989(3) 0.3981(13) 0.383(2) 0.024(5) Uiso d . 1 . .
    H H9B 0.870(3) 0.3426(12) 0.427(2) 0.027(6) Uiso d . 1 . .
    H H9C 1.051(3) 0.3191(13) 0.419(2) 0.029(6) Uiso d . 1 . .
    C C10 0.7265(2) 0.37244(10) 0.18951(16) 0.0204(3) Uani d . 1 . .
    H H10A 0.687(3) 0.3635(12) 0.100(2) 0.022(5) Uiso d . 1 . .
    H H10B 0.756(3) 0.4243(13) 0.202(2) 0.028(6) Uiso d . 1 . .
    H H10C 0.647(3) 0.3607(12) 0.233(2) 0.023(5) Uiso d . 1 . .
    C C11 0.85232(19) 0.24213(9) 0.23280(14) 0.0163(3) Uani d . 1 . .
    O O 0.73274(14) 0.23176(6) 0.11246(10) 0.0178(2) Uani d . 1 . .
    C C12 0.7959(2) 0.20568(9) 0.33518(15) 0.0194(3) Uani d . 1 . .
    H H12 0.853(3) 0.2181(12) 0.417(2) 0.025(5) Uiso d . 1 . .
    C C13 0.6788(2) 0.15405(9) 0.31410(15) 0.0200(3) Uani d . 1 . .
    H H13 0.651(3) 0.1291(13) 0.381(2) 0.028(6) Uiso d . 1 . .
    C C14 0.5891(2) 0.13478(8) 0.18904(15) 0.0166(3) Uani d . 1 . .
    C C15 0.61892(19) 0.17667(8) 0.09238(14) 0.0147(3) Uani d . 1 . .
    C C16 0.52518(19) 0.16618(9) -0.02828(14) 0.0159(3) Uani d . 1 . .
    H H16 0.550(3) 0.1972(12) -0.090(2) 0.021(5) Uiso d . 1 . .
    C C17 0.4051(2) 0.11154(9) -0.05435(15) 0.0185(3) Uani d . 1 . .
    H H17 0.345(2) 0.1032(11) -0.1356(18) 0.014(5) Uiso d . 1 . .
    C C18 0.38016(19) 0.06811(8) 0.04128(16) 0.0183(3) Uani d . 1 . .
    Cl Cl2 0.23079(5) -0.00073(2) 0.00933(4) 0.02523(13) Uani d . 1 . .
    C C19 0.4695(2) 0.07902(9) 0.16192(16) 0.0188(3) Uani d . 1 . .
    H H19 0.452(3) 0.0512(12) 0.226(2) 0.022(5) Uiso d . 1 . .
loop_
    _atom_site_aniso_label
    _atom_site_aniso_U_11
    _atom_site_aniso_U_22
    _atom_site_aniso_U_33
    _atom_site_aniso_U_12
    _atom_site_aniso_U_13
    _atom_site_aniso_U_23
    Cl1 0.0321(2) 0.0223(2) 0.0349(2) -0.00767(16) 0.01332(18) 0.00340(17)
    C1 0.0173(7) 0.0211(8) 0.0209(7) -0.0046(6) 0.0047(6) 0.0022(6)
    C2 0.0180(7) 0.0160(7) 0.0208(7) -0.0002(6) 0.0026(6) -0.0016(6)
    C3 0.0129(7) 0.0172(7) 0.0165(7) -0.0009(5) 0.0015(5) -0.0014(5)
    C4 0.0145(7) 0.0176(7) 0.0171(7) -0.0003(5) 0.0016(5) -0.0016(5)
    C5 0.0152(7) 0.0200(8) 0.0248(8) 0.0016(6) 0.0041(6) -0.0025(6)
    C6 0.0174(8) 0.0249(8) 0.0248(8) -0.0022(6) 0.0061(6) -0.0025(6)
    N 0.0187(6) 0.0149(6) 0.0224(7) 0.0011(5) 0.0054(5) -0.0002(5)
    C7 0.0284(9) 0.0143(7) 0.0252(8) 0.0031(6) 0.0078(7) 0.0011(6)
    C8 0.0141(7) 0.0149(7) 0.0158(7) -0.0007(5) 0.0033(5) -0.0021(5)
    C9 0.0205(8) 0.0199(8) 0.0178(7) -0.0011(6) 0.0032(6) -0.0037(6)
    C10 0.0157(7) 0.0213(8) 0.0240(8) 0.0019(6) 0.0048(6) 0.0012(6)
    C11 0.0179(7) 0.0166(7) 0.0134(7) -0.0020(5) 0.0022(5) -0.0011(5)
    O 0.0204(5) 0.0194(6) 0.0125(5) -0.0082(4) 0.0023(4) 0.0001(4)
    C12 0.0235(8) 0.0199(7) 0.0145(7) -0.0006(6) 0.0045(6) -0.0002(6)
    C13 0.0231(8) 0.0203(8) 0.0180(7) -0.0001(6) 0.0080(6) 0.0026(6)
    C14 0.0169(7) 0.0147(7) 0.0190(7) 0.0010(5) 0.0058(6) 0.0003(5)
    C15 0.0133(6) 0.0134(6) 0.0182(7) -0.0001(5) 0.0056(5) -0.0013(5)
    C16 0.0132(7) 0.0173(7) 0.0171(7) 0.0004(5) 0.0039(5) -0.0006(5)
    C17 0.0143(7) 0.0182(7) 0.0216(8) 0.0001(6) 0.0018(6) -0.0028(6)
    C18 0.0122(7) 0.0117(6) 0.0308(8) -0.0002(5) 0.0052(6) -0.0012(6)
    Cl2 0.0158(2) 0.01421(19) 0.0436(3) -0.00319(13) 0.00372(17) 0.00058(15)
    C19 0.0179(7) 0.0146(7) 0.0256(8) 0.0007(6) 0.0086(6) 0.0034(6)
_geom_special_details
;
All e.s.d.'s (except the e.s.d. in the dihedral angle between two l.s. planes)
are estimated using the full covariance matrix. The cell e.s.d.'s are taken
into account individually in the estimation of e.s.d.'s in distances, angles
and torsion angles; correlations between e.s.d.'s in cell parameters are only
used when they are defined by crystal symmetry. An approximate (isotropic)
treatment of cell e.s.d.'s is used for estimating e.s.d.'s involving l.s.
planes.
;
loop_
    _geom_bond_atom_site_label_1
    _geom_bond_atom_site_label_2
    _geom_bond_site_symmetry_2
    _geom_bond_distance
    _geom_bond_publ_flag
    Cl1 C1 . 1.7474(17) n
    C1 C6 . 1.385(2) n
    C1 C2 . 1.399(2) n
    C2 C3 . 1.379(2) n
    C2 H2 . 0.95(2) n
    C3 C4 . 1.401(2) n
    C3 C8 . 1.517(2) n
    C4 N . 1.388(2) n
    C4 C5 . 1.389(2) n
    C5 C6 . 1.398(2) n
    C5 H5 . 0.98(2) n
    C6 H6 . 0.98(2) n
    N C11 . 1.448(2) y
    N C7 . 1.448(2) n
    C7 H7A . 0.94(2) n
    C7 H7B . 0.98(2) n
    C7 H7C . 0.96(3) n
    C8 C10 . 1.527(2) n
    C8 C9 . 1.535(2) n
    C8 C11 . 1.564(2) n
    C9 H9A . 0.95(2) n
    C9 H9B . 1.00(2) n
    C9 H9C . 0.97(2) n
    C10 H10A . 0.98(2) n
    C10 H10B . 0.98(2) n
    C10 H10C . 0.94(2) n
    C11 O . 1.4680(18) y
    C11 C12 . 1.500(2) n
    O C15 . 1.3596(18) n
    C12 C13 . 1.332(2) n
    C12 H12 . 0.94(2) n
    C13 C14 . 1.451(2) n
    C13 H13 . 0.95(2) n
    C14 C15 . 1.397(2) n
    C14 C19 . 1.401(2) n
    C15 C16 . 1.390(2) n
    C16 C17 . 1.389(2) n
    C16 H16 . 0.96(2) n
    C17 C18 . 1.389(2) n
    C17 H17 . 0.93(2) n
    C18 C19 . 1.379(2) n
    C18 Cl2 . 1.7384(16) n
    C19 H19 . 0.92(2) n
loop_
    _geom_angle_atom_site_label_1
    _geom_angle_atom_site_label_2
    _geom_angle_atom_site_label_3
    _geom_angle_site_symmetry_1
    _geom_angle_site_symmetry_3
    _geom_angle
    _geom_angle_publ_flag
    C6 C1 C2 . . 122.16(15) n
    C6 C1 Cl1 . . 118.44(13) n
    C2 C1 Cl1 . . 119.41(13) n
    C3 C2 C1 . . 117.62(15) n
    C3 C2 H2 . . 121.6(14) n
    C1 C2 H2 . . 120.7(14) n
    C2 C3 C4 . . 120.77(15) n
    C2 C3 C8 . . 130.88(14) n
    C4 C3 C8 . . 108.24(13) n
    N C4 C5 . . 128.63(15) n
    N C4 C3 . . 110.00(14) n
    C5 C4 C3 . . 121.37(15) n
    C4 C5 C6 . . 118.05(15) n
    C4 C5 H5 . . 123.3(13) n
    C6 C5 H5 . . 118.6(13) n
    C1 C6 C5 . . 120.02(15) n
    C1 C6 H6 . . 120.4(13) n
    C5 C6 H6 . . 119.5(13) n
    C4 N C11 . . 108.93(13) y
    C4 N C7 . . 122.00(14) y
    C11 N C7 . . 122.46(14) y
    N C7 H7A . . 110.4(14) n
    N C7 H7B . . 109.9(14) n
    H7A C7 H7B . . 112(2) n
    N C7 H7C . . 108.0(16) n
    H7A C7 H7C . . 112(2) n
    H7B C7 H7C . . 104(2) n
    C3 C8 C10 . . 114.10(13) n
    C3 C8 C9 . . 107.98(13) n
    C10 C8 C9 . . 109.39(13) n
    C3 C8 C11 . . 100.63(12) n
    C10 C8 C11 . . 114.13(13) n
    C9 C8 C11 . . 110.21(13) n
    C8 C9 H9A . . 109.3(13) n
    C8 C9 H9B . . 110.6(13) n
    H9A C9 H9B . . 108.9(19) n
    C8 C9 H9C . . 112.7(14) n
    H9A C9 H9C . . 107.3(19) n
    H9B C9 H9C . . 107.9(19) n
    C8 C10 H10A . . 109.9(13) n
    C8 C10 H10B . . 108.3(14) n
    H10A C10 H10B . . 108.3(18) n
    C8 C10 H10C . . 107.7(14) n
    H10A C10 H10C . . 113.3(18) n
    H10B C10 H10C . . 109.2(19) n
    N C11 O . . 109.47(12) n
    N C11 C12 . . 110.36(13) y
    O C11 C12 . . 111.93(13) n
    N C11 C8 . . 102.84(12) n
    O C11 C8 . . 104.77(12) y
    C12 C11 C8 . . 116.89(13) n
    C15 O C11 . . 121.79(12) n
    C13 C12 C11 . . 122.36(15) n
    C13 C12 H12 . . 120.5(14) n
    C11 C12 H12 . . 117.0(14) n
    C12 C13 C14 . . 120.98(15) n
    C12 C13 H13 . . 120.8(14) n
    C14 C13 H13 . . 118.2(14) n
    C15 C14 C19 . . 119.07(15) n
    C15 C14 C13 . . 117.73(14) n
    C19 C14 C13 . . 123.13(15) n
    O C15 C16 . . 117.17(14) n
    O C15 C14 . . 122.00(14) n
    C16 C15 C14 . . 120.72(14) n
    C17 C16 C15 . . 119.88(15) n
    C17 C16 H16 . . 123.2(13) n
    C15 C16 H16 . . 116.9(13) n
    C16 C17 C18 . . 119.23(15) n
    C16 C17 H17 . . 119.9(12) n
    C18 C17 H17 . . 120.8(12) n
    C19 C18 C17 . . 121.53(15) n
    C19 C18 Cl2 . . 118.93(13) n
    C17 C18 Cl2 . . 119.53(13) n
    C18 C19 C14 . . 119.48(15) n
    C18 C19 H19 . . 121.8(14) n
    C14 C19 H19 . . 118.7(14) n
loop_
    _geom_torsion_atom_site_label_1
    _geom_torsion_atom_site_label_2
    _geom_torsion_atom_site_label_3
    _geom_torsion_atom_site_label_4
    _geom_torsion_site_symmetry_1
    _geom_torsion_site_symmetry_2
    _geom_torsion_site_symmetry_3
    _geom_torsion_site_symmetry_4
    _geom_torsion
    _geom_torsion_publ_flag
    C6 C1 C2 C3 . . . . 0.0(2) n
    Cl1 C1 C2 C3 . . . . 179.99(12) n
    C1 C2 C3 C4 . . . . 0.0(2) n
    C1 C2 C3 C8 . . . . 175.66(15) n
    C2 C3 C4 N . . . . 179.88(14) n
    C8 C3 C4 N . . . . 3.35(17) y
    C2 C3 C4 C5 . . . . 0.2(2) n
    C8 C3 C4 C5 . . . . -176.36(14) n
    N C4 C5 C6 . . . . 179.99(16) n
    C3 C4 C5 C6 . . . . -0.4(2) n
    C2 C1 C6 C5 . . . . -0.2(3) n
    Cl1 C1 C6 C5 . . . . 179.82(13) n
    C4 C5 C6 C1 . . . . 0.4(3) n
    C5 C4 N C11 . . . . -163.27(16) n
    C3 C4 N C11 . . . . 17.04(17) n
    C5 C4 N C7 . . . . -11.2(3) n
    C3 C4 N C7 . . . . 169.10(15) n
    C2 C3 C8 C10 . . . . 41.2(2) n
    C4 C3 C8 C10 . . . . -142.78(14) n
    C2 C3 C8 C9 . . . . -80.7(2) n
    C4 C3 C8 C9 . . . . 95.37(15) n
    C2 C3 C8 C11 . . . . 163.81(16) n
    C4 C3 C8 C11 . . . . -20.12(15) n
    C4 N C11 O . . . . 81.89(15) n
    C7 N C11 O . . . . -70.01(18) n
    C4 N C11 C12 . . . . -154.49(13) n
    C7 N C11 C12 . . . . 53.62(19) n
    C4 N C11 C8 . . . . -29.08(16) n
    C7 N C11 C8 . . . . 179.02(14) y
    C3 C8 C11 N . . . . 28.87(14) y
    C10 C8 C11 N . . . . 151.51(13) n
    C9 C8 C11 N . . . . -84.95(15) n
    C3 C8 C11 O . . . . -85.57(13) n
    C10 C8 C11 O . . . . 37.07(17) n
    C9 C8 C11 O . . . . 160.62(12) n
    C3 C8 C11 C12 . . . . 149.91(14) n
    C10 C8 C11 C12 . . . . -87.45(17) n
    C9 C8 C11 C12 . . . . 36.10(19) n
    N C11 O C15 . . . . 102.17(16) n
    C12 C11 O C15 . . . . -20.53(19) n
    C8 C11 O C15 . . . . -148.14(13) n
    N C11 C12 C13 . . . . -104.55(18) n
    O C11 C12 C13 . . . . 17.6(2) n
    C8 C11 C12 C13 . . . . 138.45(16) n
    C11 C12 C13 C14 . . . . -5.4(3) n
    C12 C13 C14 C15 . . . . -5.7(2) n
    C12 C13 C14 C19 . . . . 177.48(16) n
    C11 O C15 C16 . . . . -172.39(13) n
    C11 O C15 C14 . . . . 11.3(2) n
    C19 C14 C15 O . . . . 179.72(14) n
    C13 C14 C15 O . . . . 2.8(2) n
    C19 C14 C15 C16 . . . . 3.6(2) n
    C13 C14 C15 C16 . . . . -173.34(14) n
    O C15 C16 C17 . . . . -178.97(14) n
    C14 C15 C16 C17 . . . . -2.7(2) n
    C15 C16 C17 C18 . . . . 0.2(2) n
    C16 C17 C18 C19 . . . . 1.4(2) n
    C16 C17 C18 Cl2 . . . . -179.66(12) n
    C17 C18 C19 C14 . . . . -0.4(2) n
    Cl2 C18 C19 C14 . . . . -179.39(12) n
    C15 C14 C19 C18 . . . . -2.0(2) n
    C13 C14 C19 C18 . . . . 174.72(15) n
data_global
_journal_date_recd_electronic     2008-05-20
_journal_date_accepted     2008-06-20
_journal_name_full     'Acta Crystallographica, Section E'
_journal_year     2008
_journal_volume     64
_journal_issue      8
_journal_page_first     o1430
_journal_page_last     o1431
_journal_paper_category     QO
_journal_coeditor_code     NC2106
_publ_contact_author_name     'Dermot Diamond'
_publ_contact_author_address
;
National Centre of Sensor Research,
School of Chemical Sciences,
Dublin City University,
Dublin 9,
Ireland
;
_publ_contact_author_email     dermot.diamond@dcu.ie
_publ_contact_author_fax     '+353 (0)1 700 8021'
_publ_contact_author_phone     '+353 (0)1 700 5404'
_publ_section_title
;
5',6-Dichloro-1',3',3'-trimethylspiro[2<i>H</i>-1-benzopyran-2,2'-indoline]
;
loop_
    _publ_author_name
    _publ_author_footnote
    _publ_author_address
    'Alhashimy, Nameer' .
;
Adaptive Sensors Group,
National Centre of Sensor Research,
School of Chemical Sciences,
Dublin City University,
Dublin 9,
Ireland
;
    'M\"uller-Bunz, Helge' .
;
School of Chemistry and Chemical Biology,
University College Dublin,
Belfield, Dublin 4,
Ireland
;
    'Schazmann, Benjamin' .
;
Adaptive Sensors Group,
National Centre of Sensor Research,
School of Chemical Sciences,
Dublin City University,
Dublin 9,
Ireland
;
    'Diamond, Dermot' .
;
Adaptive Sensors Group,
National Centre of Sensor Research,
School of Chemical Sciences,
Dublin City University,
Dublin 9,
Ireland
;
