# Supplementary material for: 5′,6-Dichloro-1′,3′,3′-trimethyl­spiro­[2H-1-benzopyran-2,2′-indoline]
Source: Acta Crystallogr Sect E Struct Rep Online. 2008 Jul 9;64(Pt 8):o1430–1. doi: 10.1107/S1600536808018722 (PMC2962063; doi:10.1107/S1600536808018722)
Supplement: Supplementary file 2 [file e-64-o1430-Isup2.hkl]

# 
# h,k,l, Fc-squared, Fo-squared, sigma(Fo-squared) and status flag 
# 
data_I
_shelx_title ' kno15 in P2(1)/c' 
_shelx_refln_list_code          4 
_shelx_F_calc_maximum      177.93 
_exptl_crystal_F_000       720.00 
_reflns_d_resolution_high  0.7331 
 
loop_ 
 _symmetry_equiv_pos_as_xyz 
 'x, y, z' 
 '-x, y+1/2, -z+1/2' 
 '-x, -y, -z' 
 'x, -y-1/2, z-1/2' 
 
_cell_length_a     8.3105 
_cell_length_b    18.2576 
_cell_length_c    11.1921 
_cell_angle_alpha  90.000 
_cell_angle_beta  104.770 
_cell_angle_gamma  90.000 
 
_shelx_F_squared_multiplier     1.000 
 
loop_ 
 _refln_index_h 
 _refln_index_k 
 _refln_index_l 
 _refln_F_squared_calc 
 _refln_F_squared_meas 
 _refln_F_squared_sigma 
 _refln_observed_status 
   1   0   0     1315.97     1479.93     20.18 o 
   2   0   0     6717.57     7577.92    136.67 o 
   3   0   0     3961.39     4148.01     55.75 o 
   4   0   0     7141.42     7392.40     98.14 o 
   5   0   0       11.47       34.59      3.45 o 
   6   0   0     1525.36     1669.52     31.96 o 
   7   0   0       24.52       19.34      3.51 o 
   8   0   0      412.96      401.40     12.88 o 
   9   0   0        1.25        6.76      3.17 o 
  10   0   0      266.15      277.91     11.80 o 
   1   1   0     1181.77     1300.93     12.67 o 
   2   1   0      322.68      394.01      4.81 o 
   3   1   0      106.32      112.86      2.56 o 
   4   1   0      659.68      696.06      8.64 o 
   5   1   0      692.40      748.99      9.57 o 
   6   1   0      455.85      459.82      8.00 o 
   7   1   0       23.64       25.90      2.67 o 
   8   1   0       31.76       29.11      3.11 o 
   9   1   0      107.96      100.83      4.92 o 
  10   1   0       36.07       34.09      4.44 o 
   0   2   0     4544.93     5352.80     70.27 o 
   1   2   0     6546.22     7665.21     71.49 o 
   2   2   0     3666.01     4035.43     41.70 o 
   3   2   0       14.48       20.60      1.64 o 
   4   2   0      759.50      726.43      8.87 o 
   5   2   0        1.83        3.10      1.34 o 
   6   2   0      424.70      381.24      7.06 o 
   7   2   0      206.24      173.86      5.44 o 
   8   2   0       31.94       20.95      2.70 o 
   9   2   0       12.00        9.68      2.30 o 
  10   2   0        6.08        7.44      3.04 o 
   1   3   0     7216.86     8507.33     78.50 o 
   2   3   0      251.06      306.76      3.95 o 
   3   3   0       29.67       43.98      1.60 o 
   4   3   0       83.59      125.47      2.90 o 
   5   3   0        1.01        4.87      1.10 o 
   6   3   0       95.73      114.19      3.60 o 
   7   3   0       31.08       23.90      2.39 o 
   8   3   0      107.22      106.20      4.69 o 
   9   3   0        1.59        4.18      2.51 o 
  10   3   0      242.62      261.16     10.91 o 
   0   4   0       93.63      101.56      2.59 o 
   1   4   0      974.07     1313.41     13.01 o 
   2   4   0    17730.94    19782.39    182.41 o 
   3   4   0     1600.33     1795.47     18.13 o 
   4   4   0     2783.94     3016.81     29.78 o 
   5   4   0       44.28       65.37      3.04 o 
   6   4   0      320.72      273.51      7.83 o 
   7   4   0        2.66        3.54      1.64 o 
   8   4   0      463.35      436.22     11.62 o 
   9   4   0      467.07      445.13     12.35 o 
  10   4   0       49.69       48.24      6.30 o 
   1   5   0     6559.51     7449.27     68.77 o 
   2   5   0     4013.16     4538.02     42.63 o 
   3   5   0      463.99      678.35      8.79 o 
   4   5   0      648.57      565.36      7.25 o 
   5   5   0       43.12       39.50      2.02 o 
   6   5   0      417.29      343.15      9.18 o 
   7   5   0        3.49       11.03      2.35 o 
   8   5   0       66.08       54.50      6.96 o 
   9   5   0       51.93       55.23      4.87 o 
  10   5   0       54.47       67.12      5.71 o 
   0   6   0     3347.68     3811.05     50.68 o 
   1   6   0        4.53        7.83      0.83 o 
   2   6   0      449.93      438.35      5.42 o 
   3   6   0      631.73      654.68      7.75 o 
   4   6   0     1073.46     1089.67     13.56 o 
   5   6   0       41.84       45.41      3.02 o 
   6   6   0        4.01        6.97      2.01 o 
   7   6   0       22.47       28.36      3.04 o 
   8   6   0       57.62       61.48      4.30 o 
   9   6   0      157.52      157.88      7.33 o 
  10   6   0        0.26        2.32      2.63 o 
   1   7   0      279.63      268.28      3.98 o 
   2   7   0     1372.14     1502.47     15.40 o 
   3   7   0     4759.95     5188.12     54.32 o 
   4   7   0     1784.90     1842.35     24.41 o 
   5   7   0        0.56        0.87      1.28 o 
   6   7   0     1803.46     1725.75     24.48 o 
   7   7   0      160.70      165.98      5.86 o 
   8   7   0     2130.69     2126.08     30.59 o 
   9   7   0        3.02        6.90      2.22 o 
  10   7   0       68.06       95.95      6.78 o 
   0   8   0     4242.64     4383.43     58.61 o 
   1   8   0     1576.82     1674.47     17.01 o 
   2   8   0     3529.58     4097.32     40.84 o 
   3   8   0      426.49      466.62      6.99 o 
   4   8   0     1149.18     1081.30     16.04 o 
   5   8   0      568.19      523.99     12.41 o 
   6   8   0     1999.50     1895.00     26.58 o 
   7   8   0      282.85      292.92      8.00 o 
   8   8   0       18.87       22.83      3.10 o 
   9   8   0      198.04      184.32     13.56 o 
  10   8   0      189.96      224.60      9.35 o 
   1   9   0       15.76       10.68      1.13 o 
   2   9   0      391.03      474.85      7.15 o 
   3   9   0      650.41      625.64      8.85 o 
   4   9   0       65.26       66.99      3.55 o 
   5   9   0       14.32       13.60      2.29 o 
   6   9   0       11.95        5.44      2.01 o 
   7   9   0        8.35        9.57      2.32 o 
   8   9   0       57.64       55.63      4.38 o 
   9   9   0      114.38      126.29      6.38 o 
  10   9   0       27.99       17.55      3.41 o 
   0  10   0      206.16      239.57      5.70 o 
   1  10   0       75.30      108.02      2.69 o 
   2  10   0      272.42      281.30      5.21 o 
   3  10   0     1293.05     1398.00     17.05 o 
   4  10   0      410.69      416.01      8.63 o 
   5  10   0     1875.83     1690.45     24.02 o 
   6  10   0      516.60      480.18     10.75 o 
   7  10   0     1085.14     1033.16     17.79 o 
   8  10   0      127.61      117.55      5.78 o 
   9  10   0      518.82      535.26     12.75 o 
  10  10   0        0.63        4.27      2.97 o 
   1  11   0      904.74      990.64     12.78 o 
   2  11   0        0.02        0.97      0.64 o 
   3  11   0       38.62       52.91      3.68 o 
   4  11   0      464.93      437.60      9.02 o 
   5  11   0        0.95       -0.20      1.76 o 
   6  11   0      286.76      265.59      7.50 o 
   7  11   0       67.89       64.19      4.47 o 
   8  11   0      162.68      166.62      6.72 o 
   9  11   0       51.98       60.72      5.10 o 
   0  12   0      646.87      646.31     18.36 o 
   1  12   0        4.65        2.65      1.10 o 
   2  12   0        3.25        5.00      1.39 o 
   3  12   0     1465.88     1446.93     20.62 o 
   4  12   0       27.27       37.14      3.10 o 
   5  12   0       82.84      102.62      4.77 o 
   6  12   0       48.85       55.45      4.05 o 
   7  12   0      932.25      878.15     16.31 o 
   8  12   0      759.35      706.29     14.73 o 
   9  12   0      424.64      464.92     12.21 o 
   1  13   0      252.25      244.04      5.28 o 
   2  13   0       32.80       25.49      2.07 o 
   3  13   0      621.26      611.73     11.20 o 
   4  13   0        0.03        1.63      1.79 o 
   5  13   0      360.08      299.28      7.88 o 
   6  13   0        0.10        3.06      2.06 o 
   7  13   0       10.20        7.13      2.41 o 
   8  13   0        2.27        2.69      2.49 o 
   9  13   0      399.06      457.34     18.75 o 
   0  14   0       12.92        2.44      2.53 o 
   1  14   0       83.49       76.74      4.84 o 
   2  14   0      125.35      101.86      3.58 o 
   3  14   0       89.56       86.76      4.27 o 
   4  14   0      590.58      621.81     11.97 o 
   5  14   0     1552.82     1650.42     24.65 o 
   6  14   0       25.57       23.49      3.01 o 
   7  14   0      735.60      750.16     15.13 o 
   8  14   0       88.87       88.92      5.85 o 
   9  14   0      336.36      408.51     18.26 o 
   1  15   0      546.20      567.87     13.21 o 
   2  15   0       63.62       62.84      4.07 o 
   3  15   0      362.88      308.17      8.55 o 
   4  15   0       74.67       88.50      4.68 o 
   5  15   0       97.50       76.48      4.65 o 
   6  15   0       35.31       38.19      3.75 o 
   7  15   0        2.96        2.25      2.39 o 
   8  15   0        5.05        7.97      3.09 o 
   0  16   0       81.70       68.23      5.59 o 
   1  16   0      109.55      113.80      5.19 o 
   2  16   0      773.30      662.49     33.12 o 
   3  16   0      716.12      675.48     12.67 o 
   4  16   0       17.45       14.51      2.57 o 
   5  16   0      924.79      799.90     15.06 o 
   6  16   0      644.92      630.03     13.52 o 
   7  16   0      374.11      354.40     10.21 o 
   8  16   0      314.15      343.94     10.55 o 
   1  17   0      263.35      237.75      8.66 o 
   2  17   0        3.59        5.57      4.22 o 
   3  17   0       30.90       41.18      3.59 o 
   4  17   0      101.99       89.84      4.96 o 
   5  17   0        2.25        1.47      2.12 o 
   6  17   0       27.76       27.69      3.77 o 
   7  17   0       24.99       34.62      4.34 o 
   8  17   0      296.80      338.80     10.67 o 
   0  18   0      753.90      770.20     20.15 o 
   1  18   0      135.91      159.51      6.88 o 
   2  18   0       39.09       28.25      3.83 o 
   3  18   0       48.01       52.43      4.84 o 
   4  18   0      164.42      150.68      5.98 o 
   5  18   0      402.26      434.59     10.81 o 
   6  18   0      116.13      118.75      6.34 o 
   7  18   0      336.24      381.24     11.03 o 
   1  19   0      175.39      180.02      7.42 o 
   2  19   0       22.10       22.82      3.52 o 
   3  19   0      292.42      247.89      9.20 o 
   4  19   0      205.56      200.79      7.07 o 
   5  19   0       67.83       78.81      5.34 o 
   6  19   0      503.42      473.22     12.09 o 
   7  19   0       17.88       25.18      4.24 o 
   0  20   0        7.09       10.32      5.09 o 
   1  20   0      269.03      251.16      9.07 o 
   2  20   0      333.00      357.76     11.15 o 
   3  20   0       87.06       96.82      6.75 o 
   4  20   0      153.24      120.18     13.75 o 
   5  20   0      228.06      242.97      8.37 o 
   6  20   0        7.59       10.48      3.57 o 
   1  21   0       70.39       91.50     12.32 o 
   2  21   0        5.96       11.44      3.08 o 
   3  21   0      235.50      216.16      9.80 o 
   4  21   0      356.76      371.77     12.46 o 
   5  21   0       30.81       26.04      3.92 o 
   0  22   0      272.95      280.64     17.54 o 
   1  22   0        1.47        3.38      3.28 o 
   2  22   0      422.82      417.04     12.94 o 
   3  22   0        8.28       12.08      3.95 o 
   4  22   0      125.36      109.06      7.80 o 
   5  22   0       73.38      102.16      7.98 o 
   1  23   0      131.56      126.30      9.86 o 
   2  23   0      311.91      329.54     11.82 o 
   3  23   0      109.27      110.82      8.21 o 
   4  23   0        0.22        0.64      3.64 o 
   0  24   0      691.54      664.81     30.69 o 
   1  24   0        8.13       11.99      6.88 o 
   2  24   0      261.08      263.71     10.78 o 
 -10   1   1      398.13      423.75     13.57 o 
  -9   1   1     1051.57     1057.71     21.31 o 
  -8   1   1      780.78      711.22     12.95 o 
  -7   1   1     1126.93     1009.06     40.37 o 
  -6   1   1      979.15      987.43     13.66 o 
  -5   1   1     5442.42     5663.64     54.39 o 
  -4   1   1        4.21        5.90      1.14 o 
  -3   1   1     1893.22     2097.39     20.86 o 
  -2   1   1     4332.14     4749.01     44.29 o 
  -1   1   1     2447.24     2980.95     28.13 o 
   0   1   1     1125.32     1247.48     13.63 o 
   1   1   1      388.51      405.95      4.47 o 
   2   1   1      504.68      529.47      6.06 o 
   3   1   1     1943.33     2086.44     20.76 o 
   4   1   1        2.26        6.49      1.09 o 
   5   1   1     2237.80     2180.30     24.93 o 
   6   1   1      225.82      234.02      6.06 o 
   7   1   1     1533.84     1549.21     22.17 o 
   8   1   1      922.66      829.56     17.85 o 
   9   1   1        0.33        4.12      3.15 o 
  10   1   1      103.39      110.19     13.35 o 
 -11   2   1        1.24        4.18      2.93 o 
 -10   2   1       42.46       64.76     10.66 o 
  -9   2   1        6.26        8.99      2.36 o 
  -8   2   1       12.38       18.31      2.54 o 
  -7   2   1       22.78       15.76      1.82 o 
  -6   2   1       17.83       27.30      2.44 o 
  -5   2   1     2001.31     2152.97     22.55 o 
  -4   2   1      200.86      169.33      3.45 o 
  -3   2   1      138.62      161.81      3.04 o 
  -2   2   1     1909.10     1984.19     19.28 o 
  -1   2   1      182.84      218.81      2.93 o 
   0   2   1       67.17       72.63      1.34 o 
   1   2   1     9255.91    10930.09    112.40 o 
   2   2   1        2.78        2.96      0.80 o 
   3   2   1      195.83      185.56      3.22 o 
   4   2   1      668.99      698.69      8.58 o 
   5   2   1        5.82        5.94      1.34 o 
   6   2   1      364.75      325.69      6.49 o 
   7   2   1      118.20      108.57      4.50 o 
   8   2   1       31.76       32.17      4.09 o 
   9   2   1        1.56        1.05      2.32 o 
  10   2   1        4.08        3.37      3.12 o 
 -10   3   1       21.79       16.65      7.02 o 
  -9   3   1      492.53      483.66     24.44 o 
  -8   3   1       44.90       39.56      4.04 o 
  -7   3   1     1310.92     1311.15     55.05 o 
  -6   3   1       23.57       28.63      2.21 o 
  -5   3   1      673.31      683.29      8.99 o 
  -4   3   1       14.24       26.26      1.66 o 
  -3   3   1     1770.55     1883.88     28.68 o 
  -2   3   1    14928.28    17618.86    161.26 o 
  -1   3   1     6327.95     7629.14     70.14 o 
   0   3   1       17.03       20.68      0.91 o 
   1   3   1       75.66       99.46      2.51 o 
   2   3   1      829.21      957.19     11.03 o 
   3   3   1      475.77      446.48      5.71 o 
   4   3   1     1852.61     2057.83     23.17 o 
   5   3   1     1341.32     1290.59     16.15 o 
   6   3   1      707.27      653.01     12.55 o 
   7   3   1      639.45      612.23     11.35 o 
   8   3   1      243.11      242.90      8.56 o 
   9   3   1     1765.62     1820.25     52.37 o 
  10   3   1       60.68       64.96      5.92 o 
 -10   4   1       50.87       46.88      4.65 o 
  -9   4   1      253.75      219.27     22.45 o 
  -8   4   1       98.57       86.69      7.04 o 
  -7   4   1      166.52      145.50      5.31 o 
  -6   4   1      328.62      322.76      9.22 o 
  -5   4   1      547.68      679.50      8.95 o 
  -4   4   1      524.60      558.17      7.29 o 
  -3   4   1     5503.92     6072.04     56.91 o 
  -2   4   1     4890.80     5585.09     52.03 o 
  -1   4   1        4.30       17.26      0.96 o 
   0   4   1      107.28      125.23      2.37 o 
   1   4   1       37.73       34.10      1.35 o 
   2   4   1        4.93       13.06      0.98 o 
   3   4   1      673.56      620.19      9.19 o 
   4   4   1      857.38      945.08     10.83 o 
   5   4   1      258.41      275.91      4.73 o 
   6   4   1      179.20      157.63      4.45 o 
   7   4   1       43.68       39.17      2.84 o 
   8   4   1       17.25       13.15      4.56 o 
   9   4   1      472.51      430.74     15.88 o 
  10   4   1      122.80      104.64      8.57 o 
 -10   5   1       12.06       18.26      3.49 o 
  -9   5   1      272.89      302.15     11.08 o 
  -8   5   1      165.12      165.63      6.17 o 
  -7   5   1     1607.45     1584.59     23.09 o 
  -6   5   1      225.22      200.34      5.79 o 
  -5   5   1      186.75      182.57      3.81 o 
  -4   5   1     1303.02     1480.02     17.33 o 
  -3   5   1       32.41       34.68      2.06 o 
  -2   5   1      779.47      828.23     12.61 o 
  -1   5   1       15.83       10.41      0.98 o 
   0   5   1      761.90      829.49     11.03 o 
   1   5   1     3495.38     3698.61     38.44 o 
   2   5   1     1932.22     2131.76     26.06 o 
   3   5   1     3160.91     3383.35     35.70 o 
   4   5   1     1405.46     1521.96     17.94 o 
   5   5   1      575.12      540.49      9.36 o 
   6   5   1      646.99      620.85      9.85 o 
   7   5   1      846.45      832.34     14.79 o 
   8   5   1      286.32      275.37     13.37 o 
   9   5   1      638.78      605.01     14.99 o 
  10   5   1      580.80      612.14     16.30 o 
 -10   6   1       56.61       72.43      5.83 o 
  -9   6   1       72.86       78.27      7.36 o 
  -8   6   1     1004.63      936.21     24.25 o 
  -7   6   1       19.19       24.45      2.86 o 
  -6   6   1     1120.59     1058.73     16.50 o 
  -5   6   1      562.23      593.07      8.89 o 
  -4   6   1     4143.86     4550.89     43.80 o 
  -3   6   1     1273.75     1307.96     13.89 o 
  -2   6   1     4430.83     4991.72     46.91 o 
  -1   6   1     4907.99     5540.35     51.63 o 
   0   6   1     1205.46     1291.12     13.06 o 
   1   6   1     1938.36     2018.33     21.95 o 
   2   6   1      994.29     1055.67     20.97 o 
   3   6   1     1123.94     1125.98     15.69 o 
   4   6   1      203.33      149.92      3.66 o 
   5   6   1       13.96       24.85      1.98 o 
   6   6   1     1554.78     1439.47     38.11 o 
   7   6   1       30.32       33.15      3.32 o 
   8   6   1      189.27      200.18     14.76 o 
   9   6   1        7.20        5.78      2.18 o 
  10   6   1       44.72       66.07      8.67 o 
 -10   7   1       96.54      120.98      6.95 o 
  -9   7   1      339.59      302.17      8.67 o 
  -8   7   1        1.21        1.37      2.03 o 
  -7   7   1     1074.41      997.11     16.65 o 
  -6   7   1      347.75      318.69     10.37 o 
  -5   7   1      830.01      817.39     13.26 o 
  -4   7   1     1541.10     1491.47     17.81 o 
  -3   7   1     2181.72     2364.33     24.59 o 
  -2   7   1      786.64      864.15      9.64 o 
  -1   7   1     3248.12     3445.19     32.89 o 
   0   7   1     1640.44     1773.42     17.64 o 
   1   7   1        0.91        2.37      0.67 o 
   2   7   1     4688.36     5274.95     54.94 o 
   3   7   1      126.00      111.17      3.78 o 
   4   7   1      116.96       99.34      3.85 o 
   5   7   1       66.67       49.66      3.31 o 
   6   7   1      536.33      513.79     10.45 o 
   7   7   1      225.81      217.83      6.82 o 
   8   7   1        2.56        2.97      2.07 o 
   9   7   1      320.41      331.44     10.71 o 
  10   7   1        5.62       13.94      4.15 o 
 -10   8   1       43.51       65.85      5.77 o 
  -9   8   1        1.37        2.35      2.02 o 
  -8   8   1       40.18       63.54      4.53 o 
  -7   8   1       67.69       77.49      4.45 o 
  -6   8   1     1140.10     1054.92     21.15 o 
  -5   8   1        8.38        4.55      1.79 o 
  -4   8   1      481.32      549.32      8.22 o 
  -3   8   1        0.80        5.48      0.98 o 
  -2   8   1     2397.35     3049.70     29.69 o 
  -1   8   1      103.46       55.94      2.99 o 
   0   8   1     1027.87     1250.43     13.09 o 
   1   8   1     3640.64     4126.18     39.21 o 
   2   8   1      675.42      784.00     10.17 o 
   3   8   1        4.54       19.49      2.13 o 
   4   8   1     1606.39     1662.90     22.78 o 
   5   8   1      207.81      163.64      5.36 o 
   6   8   1        4.24        6.96      2.15 o 
   7   8   1      811.51      673.82     13.17 o 
   8   8   1     1039.60      960.56     19.81 o 
   9   8   1       10.90       10.23      3.04 o 
  10   8   1       71.30       78.24      6.59 o 
 -10   9   1       11.27       22.46      3.63 o 
  -9   9   1      322.45      311.51      9.16 o 
  -8   9   1      382.23      399.20      9.93 o 
  -7   9   1     1192.34     1060.61     17.77 o 
  -6   9   1      114.81      117.93      4.83 o 
  -5   9   1        0.73        2.62      1.28 o 
  -4   9   1     3135.40     3191.28     36.66 o 
  -3   9   1       40.32       53.79      2.32 o 
  -2   9   1     8449.80     9416.15     87.44 o 
  -1   9   1      578.58      664.77      8.04 o 
   0   9   1     1371.44     1443.19     15.09 o 
   1   9   1      473.40      550.03      8.31 o 
   2   9   1      957.40      901.16     11.57 o 
   3   9   1     1385.84     1454.38     20.59 o 
   4   9   1      586.98      601.73     10.85 o 
   5   9   1       21.24       36.86      3.10 o 
   6   9   1      420.91      356.92      8.67 o 
   7   9   1        7.00       11.32      2.59 o 
   8   9   1       70.14       59.46      4.53 o 
   9   9   1       29.69       22.07      3.44 o 
  10   9   1       13.33       12.00      5.17 o 
 -10  10   1        6.66        4.90      3.51 o 
  -9  10   1        0.11        1.38      2.31 o 
  -8  10   1       20.47       23.07      3.17 o 
  -7  10   1       88.71       78.64      4.70 o 
  -6  10   1        5.00        8.62      2.25 o 
  -5  10   1      525.26      473.59      9.63 o 
  -4  10   1      417.47      458.49      9.05 o 
  -3  10   1      311.86      267.62      5.22 o 
  -2  10   1      273.04      312.95      5.62 o 
  -1  10   1     4893.77     5445.15     51.61 o 
   0  10   1      497.79      615.41      7.66 o 
   1  10   1       26.79       54.30      2.33 o 
   2  10   1      262.05      255.49      5.13 o 
   3  10   1     1173.39     1159.64     16.96 o 
   4  10   1       25.63       22.61      2.63 o 
   5  10   1        1.65        4.79      1.94 o 
   6  10   1      385.06      348.71      8.69 o 
   7  10   1      654.95      577.91     12.27 o 
   8  10   1       26.56       22.59      3.22 o 
   9  10   1       53.42       56.23      4.98 o 
  -9  11   1      122.71      116.28      6.22 o 
  -8  11   1        3.88        4.93      2.10 o 
  -7  11   1      735.70      720.93     14.77 o 
  -6  11   1      950.85      883.55     15.43 o 
  -5  11   1       31.26       15.12      2.41 o 
  -4  11   1       36.19       28.34      2.72 o 
  -3  11   1       46.07       43.92      2.32 o 
  -2  11   1     1629.28     1544.68     18.56 o 
  -1  11   1        5.02        2.82      1.05 o 
   0  11   1     3265.63     3538.77     62.30 o 
   1  11   1     1020.87     1132.77     14.31 o 
   2  11   1     2094.29     1980.89     23.00 o 
   3  11   1       14.76       17.26      2.32 o 
   4  11   1     1713.01     1480.79     25.21 o 
   5  11   1       60.11       80.43      4.32 o 
   6  11   1       58.28       47.46      3.88 o 
   7  11   1        0.18        1.18      1.96 o 
   8  11   1      461.15      489.54     11.83 o 
   9  11   1      260.67      229.48      8.49 o 
  -9  12   1        6.88        6.27      3.21 o 
  -8  12   1        2.87        3.35      2.19 o 
  -7  12   1       88.48       65.12      4.48 o 
  -6  12   1        8.05        9.50      2.27 o 
  -5  12   1        0.80        0.80      1.82 o 
  -4  12   1       76.17       85.82      4.16 o 
  -3  12   1      174.84      169.81      4.35 o 
  -2  12   1      111.76      103.28      3.35 o 
  -1  12   1      406.97      367.18      6.44 o 
   0  12   1     1259.94     1325.75     16.98 o 
   1  12   1      181.18      145.74      3.92 o 
   2  12   1      235.60      240.44      5.92 o 
   3  12   1        1.07        0.72      1.61 o 
   4  12   1       92.85       61.75      4.14 o 
   5  12   1       63.87       58.16      4.03 o 
   6  12   1        5.74       15.54      2.75 o 
   7  12   1      116.31      114.27      5.80 o 
   8  12   1        4.62        6.62      3.09 o 
   9  12   1       17.50       24.06      4.94 o 
  -9  13   1        2.65        6.77      2.89 o 
  -8  13   1        0.32        0.35      2.16 o 
  -7  13   1        3.36        9.66      2.44 o 
  -6  13   1       19.89       34.97      3.54 o 
  -5  13   1       14.33       14.25      4.34 o 
  -4  13   1     1535.92     1457.53     21.45 o 
  -3  13   1      174.20      196.02      7.58 o 
  -2  13   1     3787.38     3694.31     40.64 o 
  -1  13   1      119.74      126.73      6.55 o 
   0  13   1     6312.07     6511.32     68.50 o 
   1  13   1        3.25        3.33      2.22 o 
   2  13   1     2666.60     2458.99     53.92 o 
   3  13   1       47.42       61.98      3.69 o 
   4  13   1     3145.67     2868.78     37.62 o 
   5  13   1      316.92      315.20     10.65 o 
   6  13   1      711.61      658.13     13.29 o 
   7  13   1      180.89      146.37      6.38 o 
   8  13   1       51.46       41.92      4.50 o 
   9  13   1        0.58        1.58      2.92 o 
  -9  14   1        6.60        9.57      3.30 o 
  -8  14   1       19.13       19.69      3.38 o 
  -7  14   1        0.10        3.23      2.22 o 
  -6  14   1       66.35       60.64      4.29 o 
  -5  14   1       18.05       23.98      2.86 o 
  -4  14   1       53.88       49.20      3.64 o 
  -3  14   1        0.74        1.14      1.75 o 
  -2  14   1      323.93      270.39      5.85 o 
  -1  14   1       19.19       22.10      2.52 o 
   0  14   1       71.82      115.50      8.31 o 
   1  14   1     1574.14     1531.95     19.15 o 
   2  14   1      746.34      694.48     12.19 o 
   3  14   1        0.30        1.23      1.85 o 
   4  14   1        1.15        2.11      2.00 o 
   5  14   1      796.73      731.56     13.93 o 
   6  14   1        8.23       10.68      2.51 o 
   7  14   1      276.20      253.10      8.28 o 
   8  14   1        5.65       10.13      3.15 o 
  -8  15   1       53.44       63.85      5.33 o 
  -7  15   1       27.03       27.52      3.53 o 
  -6  15   1      346.94      303.30      8.51 o 
  -5  15   1      243.60      213.52      6.82 o 
  -4  15   1     1893.46     1693.05     24.75 o 
  -3  15   1       67.59       52.48      3.58 o 
  -2  15   1     1160.84     1119.60     17.49 o 
  -1  15   1     1157.27     1111.20     17.33 o 
   0  15   1     2823.90     2653.95     34.92 o 
   1  15   1      245.10      252.67      5.79 o 
   2  15   1     1759.83     1694.37     43.88 o 
   3  15   1      166.80      147.69      5.43 o 
   4  15   1        1.68        3.60      2.01 o 
   5  15   1      156.24      144.50      5.85 o 
   6  15   1      397.76      351.79      9.56 o 
   7  15   1       64.63       73.70      5.34 o 
   8  15   1        4.05        0.06      2.83 o 
  -8  16   1       10.28       12.29      3.79 o 
  -7  16   1      181.28      175.73      7.07 o 
  -6  16   1        2.20        5.43      2.29 o 
  -5  16   1       27.88       21.56      2.93 o 
  -4  16   1       59.73       64.38      4.28 o 
  -3  16   1       81.04       57.51      3.86 o 
  -2  16   1      418.47      396.05     10.66 o 
  -1  16   1      485.91      528.41     14.71 o 
   0  16   1     1348.75     1308.60     19.96 o 
   1  16   1     2101.08     2036.81     29.29 o 
   2  16   1      159.11      135.82      6.57 o 
   3  16   1      158.47      142.59      5.52 o 
   4  16   1      180.76      125.83      5.44 o 
   5  16   1      111.91      101.23      5.35 o 
   6  16   1      118.14      124.66      6.18 o 
   7  16   1        0.08       -1.82      2.35 o 
   8  16   1       84.24       86.00      6.27 o 
  -8  17   1       53.35       60.26      5.57 o 
  -7  17   1       12.75       17.43      3.35 o 
  -6  17   1      441.41      420.55     10.69 o 
  -5  17   1       10.10        9.78      2.44 o 
  -4  17   1      104.15      137.38      5.56 o 
  -3  17   1       25.59       16.93      3.38 o 
  -2  17   1     1635.79     1599.09     27.81 o 
  -1  17   1      473.95      475.99     10.13 o 
   0  17   1     1708.37     1777.56     25.78 o 
   1  17   1      123.35      109.01     13.70 o 
   2  17   1      974.41      868.17     19.98 o 
   3  17   1      140.93      127.16      5.43 o 
   4  17   1      374.17      323.75      8.75 o 
   5  17   1      305.19      263.87     10.76 o 
   6  17   1       77.48       82.75      5.53 o 
   7  17   1        1.62        2.53      2.98 o 
  -7  18   1       92.49       91.77      6.14 o 
  -6  18   1       23.69       20.98      4.13 o 
  -5  18   1       22.04       20.21      3.03 o 
  -4  18   1      386.17      369.12      9.38 o 
  -3  18   1       38.00       43.22      5.31 o 
  -2  18   1      270.08      271.39     10.54 o 
  -1  18   1       65.25       61.24      4.12 o 
   0  18   1       13.55       34.53      4.68 o 
   1  18   1       24.41       17.18      3.22 o 
   2  18   1       36.01       40.15      4.36 o 
   3  18   1       33.94       33.91      3.90 o 
   4  18   1       38.92       40.90      3.99 o 
   5  18   1       19.16       24.15      3.59 o 
   6  18   1       26.99       29.67      3.95 o 
   7  18   1       94.49       96.65      6.46 o 
  -7  19   1      185.17      177.61      7.91 o 
  -6  19   1      296.05      319.05      9.66 o 
  -5  19   1        0.24        0.29      2.64 o 
  -4  19   1      423.95      407.48     13.89 o 
  -3  19   1       13.11       15.23      3.07 o 
  -2  19   1      637.18      578.65     14.39 o 
  -1  19   1       13.06       26.98      3.88 o 
   0  19   1      506.57      479.17     12.50 o 
   1  19   1        0.45        2.27      1.43 o 
   2  19   1      613.12      627.96     15.34 o 
   3  19   1       22.99       19.53      2.99 o 
   4  19   1      708.63      668.40     13.92 o 
   5  19   1       16.11       14.67      3.18 o 
   6  19   1      200.63      189.38      7.91 o 
  -6  20   1      117.35      143.54      7.22 o 
  -5  20   1        0.25        3.06      2.54 o 
  -4  20   1       65.63       87.85      6.62 o 
  -3  20   1      141.15      146.65      7.27 o 
  -2  20   1       59.66       73.19      5.75 o 
  -1  20   1      562.62      588.73     14.71 o 
   0  20   1       60.72       86.58      5.97 o 
   1  20   1      633.88      628.75     15.42 o 
   2  20   1      784.74      748.87     17.54 o 
   3  20   1        6.75        5.85      2.47 o 
   4  20   1      212.95      216.17     10.40 o 
   5  20   1       53.53       62.54      5.28 o 
   6  20   1       31.85       40.27      4.95 o 
  -6  21   1        0.10        1.12      3.06 o 
  -5  21   1      181.68      205.52      9.53 o 
  -4  21   1      493.76      487.78     14.43 o 
  -3  21   1      105.82      113.91      7.27 o 
  -2  21   1      741.16      780.55     18.21 o 
  -1  21   1       13.19       20.79      4.10 o 
   0  21   1       91.04       98.26      6.49 o 
   1  21   1      540.03      584.45     15.09 o 
   2  21   1      453.21      419.81     12.77 o 
   3  21   1        3.41        0.55      3.02 o 
   4  21   1      436.77      416.92     23.73 o 
   5  21   1       78.66       88.31      6.17 o 
  -5  22   1       15.56       17.23      4.60 o 
  -4  22   1       73.38       79.14      6.85 o 
  -3  22   1       18.05       27.67      4.55 o 
  -2  22   1        1.54       18.79      5.59 o 
  -1  22   1       49.85       52.01      9.65 o 
   0  22   1        5.58        4.35      3.74 o 
   1  22   1       21.80       24.14      4.39 o 
   2  22   1      813.12      857.67     32.86 o 
   3  22   1       29.26       38.77     10.18 o 
   4  22   1        0.12        2.38      2.80 o 
  -4  23   1      341.70      333.81     12.39 o 
  -3  23   1      386.70      399.92     13.25 o 
  -2  23   1        9.66       10.96      3.93 o 
  -1  23   1      401.86      452.75     16.81 o 
   0  23   1      137.02      146.74     14.28 o 
   1  23   1       73.86       85.93      6.82 o 
   2  23   1      523.50      549.77     15.69 o 
   3  23   1      241.34      284.58     11.43 o 
  -3  24   1      477.08      526.50     15.79 o 
  -2  24   1        1.60       -0.72      4.36 o 
  -1  24   1        0.44       14.80      5.31 o 
   0  24   1       31.89       47.95      7.29 o 
   1  24   1       66.20       90.35      9.24 o 
   2  24   1      449.07      507.16     15.48 o 
 -11   0   2        5.86        7.11      4.60 o 
  -9   0   2       80.92       89.95      9.19 o 
  -8   0   2      543.92      470.31     13.97 o 
  -7   0   2      214.53      229.97      7.35 o 
  -6   0   2      380.86      423.70     12.06 o 
  -5   0   2      871.44     1080.47     18.02 o 
  -4   0   2     4671.64     5025.78    115.87 o 
  -3   0   2      210.49      212.53      4.93 o 
  -2   0   2     3290.08     3212.62     42.98 o 
  -1   0   2     2509.12     2925.42     48.17 o 
   0   0   2     1075.80     1149.73     16.00 o 
   1   0   2    31659.69    34458.94    628.68 o 
   2   0   2    31129.76    34582.75    455.53 o 
   3   0   2       50.76       58.96      4.63 o 
   4   0   2      404.53      370.47      7.89 o 
   5   0   2      869.93      817.60     18.00 o 
   6   0   2     2114.22     2127.09     39.70 o 
   7   0   2     2172.70     2114.82     43.16 o 
   8   0   2      911.61      964.70     52.65 o 
   9   0   2       15.94       31.26      8.42 o 
  10   0   2       12.88       15.91      8.63 o 
 -11   1   2      145.84      146.14     11.81 o 
 -10   1   2        0.84        3.00      2.06 o 
  -9   1   2       91.01       53.02     34.85 o 
  -8   1   2       43.34       31.79      4.50 o 
  -7   1   2      606.67      612.70     10.36 o 
  -6   1   2      116.02      148.17      4.43 o 
  -5   1   2      385.33      456.72      6.77 o 
  -4   1   2     1237.20     1408.63     15.14 o 
  -3   1   2     2718.63     2919.32     31.21 o 
  -2   1   2      184.95      165.00      2.70 o 
  -1   1   2     4092.99     4476.91     46.03 o 
   0   1   2    15082.86    17054.49    176.36 o 
   1   1   2     6575.88     7813.77     72.07 o 
   2   1   2     2176.38     2158.90     21.08 o 
   3   1   2        0.41        1.04      0.96 o 
   4   1   2      196.99      180.96      3.60 o 
   5   1   2      868.47      863.83     11.87 o 
   6   1   2     1392.17     1396.42     21.65 o 
   7   1   2       39.23       50.09      3.51 o 
   8   1   2      685.92      660.82     13.61 o 
   9   1   2      279.51      278.60      9.77 o 
  10   1   2       86.74       74.85     13.01 o 
 -11   2   2      216.73      183.90     13.44 o 
 -10   2   2       34.80       14.25      9.79 o 
  -7   2   2       12.83       21.37      2.14 o 
  -6   2   2      678.67      684.57      9.50 o 
  -5   2   2       74.74       74.58      2.59 o 
  -4   2   2     1217.05     1039.50     11.79 o 
  -3   2   2      181.06      180.24      3.21 o 
  -2   2   2    13703.25    16074.18    147.15 o 
  -1   2   2     3553.26     4262.70     39.72 o 
   0   2   2    28527.26    32146.49    303.67 o 
   1   2   2     2938.50     3092.40     32.12 o 
   2   2   2     1532.16     1510.00     15.19 o 
   3   2   2      468.52      485.27      6.25 o 
   4   2   2      744.31      688.14      9.53 o 
   5   2   2       69.36       87.91      3.21 o 
   6   2   2       16.70       23.10      2.49 o 
   7   2   2      141.35      132.49      4.93 o 
   8   2   2       15.29       17.61      3.38 o 
   9   2   2       64.95       49.41      5.13 o 
  10   2   2      261.38      264.68     14.04 o 
 -11   3   2       79.11       92.43     11.07 o 
 -10   3   2       49.09       76.34      9.62 o 
  -9   3   2      129.56       41.23      7.78 o 
  -8   3   2      637.46      552.79     34.20 o 
  -7   3   2       11.25       20.94      2.07 o 
  -6   3   2       98.44       84.86      3.05 o 
  -5   3   2       65.08       65.01      2.48 o 
  -4   3   2      764.86      812.76      9.72 o 
  -3   3   2       87.23      146.11      2.95 o 
  -2   3   2     7343.73     8787.22     80.95 o 
  -1   3   2     5089.66     6060.53     56.08 o 
   0   3   2       14.55       28.13      1.95 o 
   1   3   2     1700.79     1932.21     18.75 o 
   2   3   2      687.02      714.97      7.95 o 
   3   3   2      718.68      682.27      8.06 o 
   4   3   2      369.60      343.10      7.11 o 
   5   3   2      184.77      219.73      4.96 o 
   6   3   2       46.22       75.34      3.38 o 
   7   3   2      454.58      467.37      9.63 o 
   8   3   2        0.02        0.01      2.25 o 
   9   3   2      192.50      177.31      8.03 o 
  10   3   2        0.58        4.69      3.37 o 
 -11   4   2      108.90       86.98     11.14 o 
 -10   4   2        0.03        2.98      2.99 o 
  -9   4   2        2.58        2.24      1.92 o 
  -8   4   2        4.99        3.80      1.72 o 
  -7   4   2      657.73      600.45     27.90 o 
  -6   4   2      803.29      765.97     10.30 o 
  -5   4   2      364.90      385.10      6.06 o 
  -4   4   2      741.19      791.49      9.52 o 
  -3   4   2      632.33      821.12      9.37 o 
  -2   4   2    10625.48    12429.23    113.97 o 
  -1   4   2       24.21       17.46      1.01 o 
   0   4   2     6589.90     7174.65     66.18 o 
   1   4   2      181.44      160.95      2.96 o 
   2   4   2     2494.53     2522.60     26.79 o 
   3   4   2      916.71      822.61     10.44 o 
   4   4   2     5166.17     5494.87     88.92 o 
   5   4   2        0.01        3.04      1.38 o 
   6   4   2      668.87      657.24     10.35 o 
   7   4   2      300.45      281.80      8.98 o 
   8   4   2       21.31       25.25      3.79 o 
   9   4   2      227.74      204.48      8.60 o 
  10   4   2      112.44      107.48      9.09 o 
 -11   5   2      114.22      128.92     12.98 o 
 -10   5   2       37.26       21.25     12.29 o 
  -9   5   2       20.55       20.72      3.42 o 
  -8   5   2      281.76      302.69      8.02 o 
  -7   5   2      554.93      514.20     11.98 o 
  -6   5   2        0.37        1.23      1.09 o 
  -5   5   2      566.05      551.59      7.77 o 
  -4   5   2        0.12        3.65      1.02 o 
  -3   5   2       89.21       57.54      2.02 o 
  -2   5   2       75.09       79.41      2.56 o 
  -1   5   2      502.34      464.70      5.66 o 
   0   5   2     2987.56     3248.56     30.80 o 
   1   5   2      447.41      368.62      5.29 o 
   2   5   2      287.42      315.86      5.93 o 
   3   5   2      187.50      175.35      4.46 o 
   4   5   2      627.25      587.49      8.54 o 
   5   5   2      396.06      481.64      9.00 o 
   6   5   2       57.98       60.37      3.91 o 
   7   5   2       91.70       93.95      6.78 o 
   8   5   2      137.52      147.61      8.52 o 
   9   5   2       73.66       63.24      5.56 o 
  10   5   2      242.56      255.94     10.16 o 
 -10   6   2        6.92        4.88      2.53 o 
  -9   6   2      148.13      131.65      5.66 o 
  -8   6   2     1067.48     1024.76     17.98 o 
  -7   6   2        1.60        2.38      1.63 o 
  -6   6   2      683.02      664.18     17.04 o 
  -5   6   2       33.02       46.83      2.24 o 
  -4   6   2     5352.46     6052.50     57.52 o 
  -3   6   2     4775.41     5548.48     52.47 o 
  -2   6   2     2138.93     2126.06     21.14 o 
  -1   6   2        4.47       11.33      2.09 o 
   0   6   2     3063.74     3158.64     30.17 o 
   1   6   2      256.34      278.12      4.53 o 
   2   6   2      935.07      949.23     13.39 o 
   3   6   2       31.58       26.83      1.57 o 
   4   6   2      502.27      445.74      7.03 o 
   5   6   2       73.34       92.21      6.59 o 
   6   6   2        7.89        3.24      1.84 o 
   7   6   2      746.69      698.03     15.19 o 
   8   6   2      118.67      119.35      6.46 o 
   9   6   2        8.63       10.89      3.50 o 
  10   6   2      264.52      267.43     10.40 o 
 -10   7   2      104.76       26.49      7.23 o 
  -9   7   2       45.57       49.08      4.13 o 
  -8   7   2        2.28       -0.86      1.69 o 
  -7   7   2      319.52      325.49      8.08 o 
  -6   7   2     2192.18     2167.22     33.60 o 
  -5   7   2       99.04      134.24      3.85 o 
  -4   7   2     5444.38     5825.85     55.61 o 
  -3   7   2     3896.73     4306.49     41.34 o 
  -2   7   2      357.07      370.00      5.25 o 
  -1   7   2     3974.18     4435.24     41.97 o 
   0   7   2     1436.65     1549.23     15.74 o 
   1   7   2       38.48       45.07      2.03 o 
   2   7   2      124.48      180.96      4.58 o 
   3   7   2       11.17       21.76      2.19 o 
   4   7   2      758.47      757.06     12.47 o 
   5   7   2      126.96      134.06      4.96 o 
   6   7   2      145.51      141.68      5.36 o 
   7   7   2      367.09      345.66      8.87 o 
   8   7   2       86.67       86.10     11.33 o 
   9   7   2      440.06      442.95     12.98 o 
  10   7   2       16.68       23.69      9.40 o 
 -10   8   2       29.58       22.49     10.77 o 
  -9   8   2     1169.74     1203.19     20.47 o 
  -8   8   2       66.20       62.99      4.27 o 
  -7   8   2      904.65      871.02     15.22 o 
  -6   8   2       38.39       39.67      3.23 o 
  -5   8   2      653.11      586.86      9.15 o 
  -4   8   2     1588.37     1625.25     21.76 o 
  -3   8   2      732.84      798.68     10.48 o 
  -2   8   2       34.16       45.15      2.02 o 
  -1   8   2       19.27       31.62      1.62 o 
   0   8   2       10.47       22.38      1.32 o 
   1   8   2      832.54      969.79     12.03 o 
   2   8   2     3594.57     3845.85     45.97 o 
   3   8   2     1180.08     1180.64     16.98 o 
   4   8   2      957.00      975.67     15.23 o 
   5   8   2      743.59      714.88     12.75 o 
   6   8   2     1532.70     1488.28     22.39 o 
   7   8   2      266.30      253.70      7.65 o 
   8   8   2      998.42      961.40     17.62 o 
   9   8   2      922.08      940.15     20.63 o 
 -10   9   2       53.87       75.47     16.23 o 
  -9   9   2       78.88       80.46      5.22 o 
  -8   9   2      249.51      255.83      8.58 o 
  -7   9   2        0.67        1.81      1.81 o 
  -6   9   2      227.89      217.62      6.45 o 
  -5   9   2       17.39       18.23      2.46 o 
  -4   9   2       20.96       22.11      1.89 o 
  -3   9   2      192.01      187.19      3.71 o 
  -2   9   2       21.48       24.47      1.52 o 
  -1   9   2      452.13      416.78      8.85 o 
   0   9   2      286.70      310.33      6.69 o 
   1   9   2     1536.19     1664.90     24.74 o 
   2   9   2     3002.36     3089.48     37.87 o 
   3   9   2      622.03      553.23     11.63 o 
   4   9   2      356.66      277.53     10.76 o 
   5   9   2       18.67       16.07      2.50 o 
   6   9   2     1314.10     1196.00     19.27 o 
   7   9   2      143.51      152.17      6.02 o 
   8   9   2      247.19      266.06      8.40 o 
   9   9   2        0.28        2.19      2.54 o 
 -10  10   2      318.26      352.43     17.73 o 
  -9  10   2      110.19      111.09      7.39 o 
  -8  10   2       33.20       37.83      3.69 o 
  -7  10   2      630.72      639.96     14.63 o 
  -6  10   2      767.68      754.43     18.10 o 
  -5  10   2      949.77      918.22     18.86 o 
  -4  10   2      160.96      138.99      3.92 o 
  -3  10   2     1375.03     1364.81     16.81 o 
  -2  10   2      131.48      156.36      3.38 o 
  -1  10   2      350.99      408.98      5.88 o 
   0  10   2     1262.77     1305.20     15.81 o 
   1  10   2       35.88       45.10      2.39 o 
   2  10   2      931.40      910.85     12.00 o 
   3  10   2       77.87       73.95      3.88 o 
   4  10   2      310.53      302.52      7.37 o 
   5  10   2      559.20      561.39     11.17 o 
   6  10   2      342.68      317.55      8.44 o 
   7  10   2      145.29      136.96      5.95 o 
   8  10   2      219.07      204.76      7.52 o 
   9  10   2      450.89      428.60     11.71 o 
 -10  11   2       18.86       27.54      5.09 o 
  -9  11   2       47.69       56.17      5.96 o 
  -8  11   2      204.84      216.99      7.31 o 
  -7  11   2       35.19       33.30      3.46 o 
  -6  11   2      101.02      113.78      5.05 o 
  -5  11   2     1798.14     1827.76     25.55 o 
  -4  11   2       27.78       33.01      2.25 o 
  -3  11   2      582.84      557.22      8.68 o 
  -2  11   2      166.05      156.17      3.69 o 
  -1  11   2        1.49       -1.32      0.90 o 
   0  11   2      125.11      146.76      3.83 o 
   1  11   2      751.16      697.33      9.94 o 
   2  11   2      130.62      133.67      3.59 o 
   3  11   2       24.67       19.96      2.46 o 
   4  11   2        5.16        4.41      1.89 o 
   5  11   2       43.49       24.35      3.00 o 
   6  11   2       27.00       34.65      3.51 o 
   7  11   2        6.29        5.63      2.23 o 
   8  11   2      119.40      103.48      6.08 o 
   9  11   2       93.37      100.82      8.58 o 
  -9  12   2      303.44      338.72     12.08 o 
  -8  12   2      210.56      194.17      7.01 o 
  -7  12   2      949.99      884.62     17.37 o 
  -6  12   2      604.88      580.09     11.79 o 
  -5  12   2     3264.90     3373.17     43.16 o 
  -4  12   2      924.45      867.20     17.72 o 
  -3  12   2       37.11       57.71      2.82 o 
  -2  12   2       37.00       40.57      2.40 o 
  -1  12   2       44.14       34.40      2.08 o 
   0  12   2      276.55      309.09      5.99 o 
   1  12   2        8.85        9.95      1.57 o 
   2  12   2       39.20       32.41      2.78 o 
   3  12   2      309.16      301.57      9.61 o 
   4  12   2      875.26      819.62     14.21 o 
   5  12   2      445.72      421.10      9.71 o 
   6  12   2      169.74      171.23      6.33 o 
   7  12   2      763.13      764.10     15.29 o 
   8  12   2      224.16      224.15      8.18 o 
   9  12   2        7.89       13.79      3.74 o 
  -9  13   2        0.40        3.25      3.57 o 
  -8  13   2       98.37      108.80      5.74 o 
  -7  13   2      172.67      184.83      6.63 o 
  -6  13   2       39.47       37.15      3.53 o 
  -5  13   2        6.92        4.10      1.93 o 
  -4  13   2      113.42      117.98      4.97 o 
  -3  13   2       27.65       35.78      2.45 o 
  -2  13   2     1380.85     1454.56     18.20 o 
  -1  13   2       49.55       43.87      2.56 o 
   0  13   2      293.77      296.34      6.03 o 
   1  13   2      208.22      173.27      4.50 o 
   2  13   2      146.58      157.20      5.14 o 
   3  13   2        7.21       12.70      2.35 o 
   4  13   2      168.38      162.26      5.75 o 
   5  13   2       10.88        8.84      2.40 o 
   6  13   2       59.98       63.61      4.51 o 
   7  13   2       24.01       22.37      3.49 o 
   8  13   2       39.49       43.24      4.73 o 
  -9  14   2      999.24     1059.01     24.06 o 
  -8  14   2      585.44      613.31     13.67 o 
  -7  14   2      599.65      628.24     13.28 o 
  -6  14   2        5.42        9.84      2.37 o 
  -5  14   2      148.98      170.73      5.99 o 
  -4  14   2      281.43      253.42      6.95 o 
  -3  14   2      417.58      465.72      8.23 o 
  -2  14   2      453.72      477.48      9.53 o 
  -1  14   2      206.75      201.91      5.83 o 
   0  14   2      398.32      415.19     11.51 o 
   1  14   2      374.36      370.09      8.06 o 
   2  14   2       26.60       17.58      2.95 o 
   3  14   2     2658.96     2544.28     33.87 o 
   4  14   2        0.52        3.13      1.96 o 
   5  14   2      649.70      554.51     11.88 o 
   6  14   2      540.61      532.05     12.08 o 
   7  14   2      691.55      688.05     14.77 o 
   8  14   2      336.89      330.52     10.32 o 
  -9  15   2       25.03       39.77      5.77 o 
  -8  15   2      192.39      210.73      7.90 o 
  -7  15   2       71.91       78.21      5.12 o 
  -6  15   2       49.55       47.13      4.08 o 
  -5  15   2       72.15       71.49      4.43 o 
  -4  15   2       12.29       22.14      2.82 o 
  -3  15   2       39.59       35.81      3.17 o 
  -2  15   2      619.66      565.67     10.90 o 
  -1  15   2       99.59       63.71      3.80 o 
   0  15   2      432.74      414.36      8.88 o 
   1  15   2      717.94      640.29     13.40 o 
   2  15   2      159.99      171.07      5.73 o 
   3  15   2       48.48       43.06      3.59 o 
   4  15   2       27.09       24.86      3.12 o 
   5  15   2       43.05       32.83      3.60 o 
   6  15   2       98.18      103.33      5.79 o 
   7  15   2       29.39       31.62      4.09 o 
   8  15   2       10.83       10.48      3.71 o 
  -8  16   2       25.88       30.95      5.25 o 
  -7  16   2     1225.16     1201.90     20.98 o 
  -6  16   2       11.99       12.71      2.57 o 
  -5  16   2     1039.23     1032.13     17.72 o 
  -4  16   2        3.61        3.84      2.01 o 
  -3  16   2      246.95      227.90      8.07 o 
  -2  16   2        8.72       13.47      2.42 o 
  -1  16   2        7.50        8.50      2.00 o 
   0  16   2      131.91      142.13      6.62 o 
   1  16   2      196.54      188.98      5.99 o 
   2  16   2       28.24       36.60      3.34 o 
   3  16   2      130.54      102.19      5.51 o 
   4  16   2      508.66      507.00     11.22 o 
   5  16   2     1080.97     1061.30     18.78 o 
   6  16   2       91.05       76.55      5.28 o 
   7  16   2      221.05      232.18      8.53 o 
  -8  17   2        1.29        3.16      4.01 o 
  -7  17   2       33.21       34.89      4.03 o 
  -6  17   2       75.25       81.61      5.23 o 
  -5  17   2       16.30       15.44      2.61 o 
  -4  17   2      146.90      151.57      7.53 o 
  -3  17   2      236.06      190.90      7.61 o 
  -2  17   2        5.00        2.28      1.35 o 
  -1  17   2      107.72       99.84      4.68 o 
   0  17   2       91.61       98.93      4.70 o 
   1  17   2      700.23      703.87     15.60 o 
   2  17   2       10.43       10.68      2.87 o 
   3  17   2       92.60       80.39      4.82 o 
   4  17   2      238.22      221.82      7.29 o 
   5  17   2        0.01       -2.29      2.42 o 
   6  17   2       42.94       34.81      4.25 o 
   7  17   2        1.16        5.21      3.27 o 
  -7  18   2      421.03      422.74     11.44 o 
  -6  18   2      124.87      131.74      6.25 o 
  -5  18   2      453.40      449.62     10.81 o 
  -4  18   2      163.80      138.98      6.77 o 
  -3  18   2      342.51      350.04     10.63 o 
  -2  18   2        9.01       12.59      2.79 o 
  -1  18   2      131.82      157.20      5.76 o 
   0  18   2      740.06      695.48     15.47 o 
   1  18   2      118.06      130.67      6.60 o 
   2  18   2      355.64      335.44      8.90 o 
   3  18   2      541.55      507.63     11.39 o 
   4  18   2       71.60       71.63      4.90 o 
   5  18   2      400.36      393.81     10.53 o 
   6  18   2      307.68      329.20     10.07 o 
   7  18   2      458.16      446.81     12.40 o 
  -7  19   2       64.83       71.85      5.68 o 
  -6  19   2      186.65      184.42      7.98 o 
  -5  19   2      123.29      119.98      6.49 o 
  -4  19   2      147.14      148.07      7.30 o 
  -3  19   2       48.52       46.19      4.71 o 
  -2  19   2      101.06      121.39      6.35 o 
  -1  19   2      354.26      349.27      8.97 o 
   0  19   2      185.37      181.99      7.41 o 
   1  19   2       55.01       51.33      4.90 o 
   2  19   2       26.27       32.05      7.17 o 
   3  19   2      382.41      376.83      9.80 o 
   4  19   2       40.39       40.20      4.20 o 
   5  19   2        0.05        2.98      2.80 o 
   6  19   2      130.37      154.89      7.58 o 
  -6  20   2        1.82        0.62      2.76 o 
  -5  20   2      146.21      161.45      8.31 o 
  -4  20   2      353.98      332.83     11.18 o 
  -3  20   2      162.91      163.12      7.62 o 
  -2  20   2       56.30       60.11      5.38 o 
  -1  20   2      609.01      611.41     25.10 o 
   0  20   2      255.94      271.18      9.42 o 
   1  20   2       16.78       11.11      3.16 o 
   2  20   2      150.95      143.75      7.18 o 
   3  20   2       31.03       32.28      3.76 o 
   4  20   2      110.58      114.48      6.25 o 
   5  20   2        0.23       -0.24      2.90 o 
  -6  21   2      251.95      260.71     11.42 o 
  -5  21   2      133.18      160.15      8.78 o 
  -4  21   2      107.32      135.31      7.76 o 
  -3  21   2      629.98      643.02     16.37 o 
  -2  21   2        2.37       11.47      3.28 o 
  -1  21   2      465.08      476.98     16.41 o 
   0  21   2      672.09      677.25     16.40 o 
   1  21   2        0.27        0.89      2.62 o 
   2  21   2       87.54       83.97      6.53 o 
   3  21   2       35.89       23.77      5.72 o 
   4  21   2      251.87      238.83      8.55 o 
   5  21   2        6.93        4.31      3.29 o 
  -5  22   2        2.76       10.33      4.40 o 
  -4  22   2      600.87      657.65     17.34 o 
  -3  22   2        0.91        9.94      4.77 o 
  -2  22   2      511.60      518.53     14.52 o 
  -1  22   2       33.61       51.17      6.60 o 
   0  22   2      144.79      171.49      9.98 o 
   1  22   2      266.07      238.18      9.61 o 
   2  22   2      974.53      956.80     21.65 o 
   3  22   2        5.48        5.94      3.41 o 
   4  22   2      213.47      201.50     12.62 o 
  -4  23   2       11.08       10.12      4.11 o 
  -3  23   2      101.10       90.03      7.39 o 
  -2  23   2        9.40       10.76      4.36 o 
  -1  23   2      359.94      355.71     14.84 o 
   0  23   2       31.40       47.77      7.10 o 
   1  23   2      288.47      284.08     11.64 o 
   2  23   2        9.83        7.77      3.85 o 
   3  23   2       79.23       77.67      7.06 o 
  -2  24   2      532.90      564.44     19.62 o 
  -1  24   2        3.10        7.28      4.48 o 
   0  24   2      142.92      144.65     10.79 o 
   1  24   2       40.86       45.09      5.48 o 
   2  24   2      175.82      179.57      9.64 o 
 -11   1   3      289.60      360.29     13.19 o 
 -10   1   3       32.03       36.99      7.43 o 
  -8   1   3      218.94      192.07      6.17 o 
  -7   1   3     1366.06     1282.53     25.62 o 
  -6   1   3      187.49      172.78      7.34 o 
  -5   1   3     1265.92     1224.42     13.95 o 
  -4   1   3       50.60       30.98      1.65 o 
  -3   1   3      580.39      581.64      6.95 o 
  -2   1   3     1209.49     1389.55     15.52 o 
  -1   1   3      424.41      397.24      4.68 o 
   0   1   3      889.50     1068.32     10.99 o 
   1   1   3     4271.38     4979.84     46.59 o 
   2   1   3      520.86      540.06      6.61 o 
   3   1   3      692.81      656.35      8.04 o 
   4   1   3      500.63      517.09      7.93 o 
   5   1   3     1489.27     1523.18     24.29 o 
   6   1   3      620.42      613.46     11.20 o 
   7   1   3     1208.67     1199.52     18.66 o 
   8   1   3      702.91      714.04     16.24 o 
   9   1   3      127.16      184.11     11.76 o 
  10   1   3       64.28       70.89      9.47 o 
 -11   2   3      339.61      362.29     19.13 o 
  -9   2   3       40.91       43.30      4.40 o 
  -8   2   3      171.95      149.90      8.09 o 
  -7   2   3      543.40      523.20     14.03 o 
  -6   2   3     1283.16     1262.58     22.32 o 
  -5   2   3        0.33        0.29      0.97 o 
  -4   2   3      300.55      388.72      5.66 o 
  -3   2   3     5280.56     5746.19     53.88 o 
  -2   2   3     1947.68     1875.08     18.43 o 
  -1   2   3      242.81      269.33      3.62 o 
   0   2   3     5911.65     6160.13     57.07 o 
   1   2   3     3678.39     3619.48     34.29 o 
   2   2   3       24.35       15.83      1.14 o 
   3   2   3     1238.09     1471.82     15.54 o 
   4   2   3     1112.56     1169.65     14.63 o 
   5   2   3       55.28       45.51      2.62 o 
   6   2   3      971.35      941.00     15.03 o 
   7   2   3      299.80      281.98      7.40 o 
   8   2   3      806.93      742.75     23.36 o 
   9   2   3        2.47       11.91     12.28 o 
  10   2   3       12.40       18.89      6.88 o 
 -11   3   3      181.45      197.05     14.43 o 
  -7   3   3     2798.21     2764.20     36.54 o 
  -6   3   3      289.96      275.84      6.03 o 
  -5   3   3     3220.35     3380.22     51.76 o 
  -4   3   3       14.50       13.86      1.29 o 
  -3   3   3      504.14      505.15      6.38 o 
  -2   3   3       26.56       30.29      1.30 o 
  -1   3   3     5584.45     6145.54     57.01 o 
   0   3   3      471.11      594.31      6.74 o 
   1   3   3      840.93     1030.44     11.89 o 
   2   3   3       66.46       90.63      2.99 o 
   3   3   3      405.76      362.30      6.78 o 
   4   3   3       27.27       29.03      1.99 o 
   5   3   3     1772.20     1524.30     59.48 o 
   6   3   3     1476.51     1462.85     24.09 o 
   7   3   3       23.59       31.22      3.94 o 
   8   3   3      180.23      180.16      9.79 o 
   9   3   3       69.06       81.62      7.40 o 
  10   3   3      237.54      285.89     15.27 o 
 -11   4   3        5.14       13.61      6.05 o 
 -10   4   3       26.83       15.71     13.62 o 
  -9   4   3        2.18        0.18      2.07 o 
  -8   4   3      114.90      124.05      5.76 o 
  -7   4   3        9.43        8.28      1.69 o 
  -6   4   3      126.87      105.73      3.32 o 
  -5   4   3      689.26      694.68      9.10 o 
  -4   4   3     1908.38     2250.01     22.94 o 
  -3   4   3       45.20       34.18      1.62 o 
  -2   4   3      314.11      286.19      4.13 o 
  -1   4   3      360.60      318.65      4.33 o 
   0   4   3        0.02        1.24      0.75 o 
   1   4   3      190.78      217.69      6.09 o 
   2   4   3      771.17      751.07      8.53 o 
   3   4   3      591.69      554.60      7.90 o 
   4   4   3       10.02        7.05      1.41 o 
   5   4   3       97.28       99.22      3.56 o 
   6   4   3      917.16      888.51     18.14 o 
   7   4   3        1.55       -0.13      1.65 o 
   8   4   3      255.48      267.23      9.48 o 
   9   4   3       13.29       12.83      3.58 o 
  10   4   3       15.00       10.83      4.91 o 
 -11   5   3      703.18      758.16     31.12 o 
 -10   5   3        0.57        2.65      2.36 o 
  -8   5   3       38.88       44.13      4.02 o 
  -7   5   3      890.92      809.85     48.78 o 
  -6   5   3       44.53       44.80      2.40 o 
  -5   5   3     1608.47     1510.34     16.79 o 
  -4   5   3      148.93      139.25      3.21 o 
  -3   5   3     2522.46     2911.62     28.58 o 
  -2   5   3       75.53       73.18      2.12 o 
  -1   5   3        0.05        2.55      0.84 o 
   0   5   3     1246.79     1590.77     16.04 o 
   1   5   3      137.34      180.61      3.00 o 
   2   5   3      715.70      752.15      8.57 o 
   3   5   3     2130.89     2134.62     23.77 o 
   4   5   3     1919.27     2042.00     26.11 o 
   5   5   3      312.90      266.23      9.39 o 
   6   5   3      302.93      284.50      7.60 o 
   7   5   3     1061.83     1017.69     20.10 o 
   8   5   3      344.78      351.62     13.28 o 
   9   5   3     1141.04     1140.44     23.31 o 
 -10   6   3        0.42        1.75      2.56 o 
  -9   6   3      435.42      399.57     14.71 o 
  -7   6   3      114.50      110.50      4.87 o 
  -6   6   3      870.27      840.45     17.30 o 
  -5   6   3      686.57      637.88      8.73 o 
  -4   6   3      397.78      437.13      6.42 o 
  -3   6   3      307.50      299.48      4.73 o 
  -2   6   3      157.72      243.13      4.02 o 
  -1   6   3      760.94      663.89      9.12 o 
   0   6   3      842.22      858.57      9.52 o 
   1   6   3      826.55      825.66     10.41 o 
   2   6   3      333.97      373.48      7.05 o 
   3   6   3       15.64       39.18      2.11 o 
   4   6   3      312.54      297.24      5.50 o 
   5   6   3       20.97       19.75      2.51 o 
   6   6   3      111.54      107.08      4.86 o 
   7   6   3      533.06      470.87     22.22 o 
   8   6   3      153.41      156.57      7.42 o 
   9   6   3       73.25       80.24      6.66 o 
 -10   7   3        0.19        2.54      3.28 o 
  -9   7   3      510.19      497.37     20.47 o 
  -8   7   3      241.60      246.44      8.29 o 
  -7   7   3       24.04       10.91      3.18 o 
  -6   7   3       19.60       15.74      2.63 o 
  -5   7   3      114.73       96.00      3.09 o 
  -4   7   3     3502.68     3901.11     38.29 o 
  -3   7   3      411.12      404.59      5.89 o 
  -2   7   3     1318.15     1267.05     13.68 o 
  -1   7   3       40.27       39.75      1.70 o 
   0   7   3     1915.80     2024.62     20.30 o 
   1   7   3      723.38      767.63     10.00 o 
   2   7   3     1442.88     1339.12     18.22 o 
   3   7   3      109.70      120.33      4.42 o 
   4   7   3     1863.33     1813.24     25.94 o 
   5   7   3      480.36      406.34      8.91 o 
   6   7   3        0.69        0.40      1.87 o 
   7   7   3       15.87       16.40      2.82 o 
   8   7   3      234.93      231.98      8.87 o 
   9   7   3      216.18      232.79      9.59 o 
 -10   8   3       42.54       66.13      7.63 o 
  -9   8   3        1.31        1.63      2.20 o 
  -8   8   3      231.47      237.99      9.15 o 
  -7   8   3      218.07      218.45      8.54 o 
  -6   8   3     1029.94      928.65     15.34 o 
  -5   8   3     1059.75     1059.58     14.25 o 
  -4   8   3      470.18      443.81      6.68 o 
  -3   8   3     1010.77      991.11     11.56 o 
  -2   8   3       15.65       17.42      1.42 o 
  -1   8   3     5210.64     5985.68     56.44 o 
   0   8   3       24.54       16.06      1.35 o 
   1   8   3      865.81      792.79     10.45 o 
   2   8   3     1304.67     1348.28     18.58 o 
   3   8   3       80.30       63.45      3.39 o 
   4   8   3     2357.59     2180.07     41.97 o 
   5   8   3      364.77      346.55      8.27 o 
   6   8   3     1039.27      918.17     18.34 o 
   7   8   3       23.71       18.34      2.75 o 
   8   8   3       61.38       49.14      4.83 o 
   9   8   3      444.53      414.91     19.10 o 
 -10   9   3        5.43        5.53      3.28 o 
  -9   9   3       46.79       41.79      6.18 o 
  -8   9   3       21.86       19.06      3.47 o 
  -7   9   3      722.34      714.58     13.39 o 
  -6   9   3     3090.28     2920.39     37.84 o 
  -5   9   3      520.50      455.13      9.30 o 
  -4   9   3      373.12      292.57      6.40 o 
  -3   9   3      282.96      284.59      4.92 o 
  -2   9   3     2786.04     3073.84     30.45 o 
  -1   9   3        7.63       13.13      1.35 o 
   0   9   3     1738.86     1665.17     19.39 o 
   1   9   3      285.89      278.94      6.10 o 
   2   9   3     2851.91     2870.33     35.72 o 
   3   9   3      204.57      211.23      7.77 o 
   4   9   3      181.35      139.80      4.98 o 
   5   9   3      323.94      294.96      7.64 o 
   6   9   3      366.83      355.41      8.99 o 
   7   9   3      157.37      147.09      6.11 o 
   8   9   3        4.75       11.55      4.42 o 
   9   9   3       66.12       65.54      6.42 o 
 -10  10   3       72.51       78.76      8.64 o 
  -9  10   3        7.90        7.48      2.76 o 
  -8  10   3      199.45      184.45      8.00 o 
  -7  10   3       37.52       37.85      3.51 o 
  -6  10   3       33.83       40.92      3.41 o 
  -5  10   3      687.34      694.48     13.15 o 
  -4  10   3     2525.09     2644.17     33.86 o 
  -3  10   3     1161.52     1161.41     14.74 o 
  -2  10   3      666.71      779.47     10.72 o 
  -1  10   3       14.21        3.46      1.11 o 
   0  10   3     1347.12     1603.19     19.05 o 
   1  10   3      651.47      566.84      8.51 o 
   2  10   3       70.64       90.17      4.22 o 
   3  10   3      461.92      391.00     14.65 o 
   4  10   3       17.15       18.21      2.60 o 
   5  10   3      485.80      445.02      9.88 o 
   6  10   3       35.27       30.78      3.45 o 
   7  10   3        0.01       -1.38      1.97 o 
   8  10   3      800.62      794.46     16.25 o 
   9  10   3       38.78       28.30      4.13 o 
 -10  11   3        5.81        1.10      3.36 o 
  -9  11   3      116.16      100.37      8.96 o 
  -8  11   3        2.85        5.74      2.87 o 
  -7  11   3      106.95      100.13      5.01 o 
  -6  11   3      237.23      241.05      8.08 o 
  -5  11   3     1122.97     1127.14     17.52 o 
  -4  11   3     1537.13     1431.97     18.16 o 
  -3  11   3      297.48      266.50      5.58 o 
  -2  11   3     1073.94     1021.98     12.10 o 
  -1  11   3      124.58      108.89      3.46 o 
   0  11   3     3740.47     3859.82     41.89 o 
   1  11   3        2.11        3.15      1.28 o 
   2  11   3      847.83      862.38     13.79 o 
   3  11   3     1377.15     1349.84     21.00 o 
   4  11   3      809.45      724.32     13.11 o 
   5  11   3      100.26       91.06      4.84 o 
   6  11   3      284.38      293.39      8.34 o 
   7  11   3       25.25       31.69      3.74 o 
   8  11   3       19.32       25.51      3.82 o 
   9  11   3       11.96       23.48      4.10 o 
  -9  12   3       82.80       56.54     13.14 o 
  -8  12   3       93.94       99.03      7.69 o 
  -7  12   3      287.97      285.75      8.03 o 
  -6  12   3      107.60       84.53      4.56 o 
  -5  12   3      234.20      232.59      6.63 o 
  -4  12   3       56.51       54.01      3.28 o 
  -3  12   3      194.19      186.99      4.75 o 
  -2  12   3      550.00      548.24      8.21 o 
  -1  12   3     1489.92     1496.95     18.68 o 
   0  12   3      127.85      119.87      4.89 o 
   1  12   3       33.30       28.15      2.12 o 
   2  12   3      473.62      428.33     12.42 o 
   3  12   3       36.80       41.35      3.34 o 
   4  12   3       88.25       80.71      4.45 o 
   5  12   3        1.37        1.82      1.93 o 
   6  12   3      175.70      171.42      6.45 o 
   7  12   3      119.16      105.88      5.94 o 
   8  12   3       13.28       23.60      3.97 o 
  -9  13   3      117.12      106.78     10.51 o 
  -8  13   3       82.98      102.33      7.09 o 
  -7  13   3        7.56        8.22      2.38 o 
  -6  13   3       20.03       19.49      2.77 o 
  -5  13   3       40.28       42.83      3.49 o 
  -4  13   3      541.06      536.07     13.39 o 
  -3  13   3      621.16      681.39     10.48 o 
  -2  13   3     2740.69     2801.11     36.18 o 
  -1  13   3      646.39      608.00      9.58 o 
   0  13   3     2479.84     2361.42     47.30 o 
   1  13   3      708.76      704.57     13.82 o 
   2  13   3     1505.28     1368.72     20.12 o 
   3  13   3       13.14        8.80      2.21 o 
   4  13   3      354.46      324.41      8.34 o 
   5  13   3       15.09        5.66      2.34 o 
   6  13   3      162.15      136.89      8.17 o 
   7  13   3       50.66       46.46      4.50 o 
   8  13   3       26.45       30.84      4.46 o 
  -9  14   3       25.83       19.29      4.64 o 
  -8  14   3       16.27       22.87      4.29 o 
  -7  14   3       39.67       49.53      4.24 o 
  -6  14   3      213.06      197.06      6.60 o 
  -5  14   3       17.52       12.99      2.48 o 
  -4  14   3      230.88      217.99      7.55 o 
  -3  14   3      131.41      134.63      4.29 o 
  -2  14   3      522.89      502.80      9.96 o 
  -1  14   3      239.34      255.88      5.80 o 
   0  14   3       17.66       24.16      2.32 o 
   1  14   3      156.48      135.51      5.05 o 
   2  14   3      294.95      282.66      7.35 o 
   3  14   3       12.19        8.06      2.23 o 
   4  14   3      208.09      179.99      6.22 o 
   5  14   3       86.13       74.56      4.78 o 
   6  14   3        1.06       -0.12      2.28 o 
   7  14   3        1.73        3.07      2.84 o 
   8  14   3       31.20       45.74      5.20 o 
  -9  15   3       85.69      125.30      8.68 o 
  -8  15   3       63.71       56.08      6.07 o 
  -7  15   3      328.85      311.64     10.87 o 
  -6  15   3      149.53      149.06      5.93 o 
  -5  15   3       27.02       25.40      3.08 o 
  -4  15   3      807.65      806.65     14.23 o 
  -3  15   3       11.23        6.45      1.44 o 
  -2  15   3     7249.76     7291.41     87.36 o 
  -1  15   3      391.55      420.70     10.74 o 
   0  15   3      776.47      798.43     12.11 o 
   1  15   3     1355.71     1241.37     18.89 o 
   2  15   3     3079.46     2919.33     38.26 o 
   3  15   3      138.27      127.10      5.31 o 
   4  15   3      650.71      622.16     12.73 o 
   5  15   3        6.29        7.29      2.50 o 
   6  15   3      154.07      154.42      6.91 o 
   7  15   3      347.57      367.84     10.73 o 
  -8  16   3      241.84      270.80     11.02 o 
  -7  16   3       69.85       78.22      6.37 o 
  -6  16   3      114.94      109.72      5.61 o 
  -5  16   3      208.11      195.83      6.59 o 
  -4  16   3        0.54        0.12      1.75 o 
  -3  16   3       53.29       60.45      4.76 o 
  -2  16   3       62.52       86.97      4.44 o 
  -1  16   3        1.11        3.70      1.60 o 
   0  16   3        4.96       13.32      2.07 o 
   1  16   3      370.32      338.19      8.28 o 
   2  16   3      755.89      721.08     13.46 o 
   3  16   3      166.72      155.19      5.90 o 
   4  16   3        9.96        4.79      2.40 o 
   5  16   3      101.08       99.62      5.69 o 
   6  16   3       36.65       27.88      4.00 o 
   7  16   3        0.02       -1.72      2.85 o 
  -8  17   3       93.54      109.63      8.22 o 
  -7  17   3       24.68       40.89      5.18 o 
  -6  17   3      548.37      567.66     12.61 o 
  -5  17   3       11.61        8.53      2.34 o 
  -4  17   3      643.73      619.25     14.84 o 
  -3  17   3        1.76        2.29      1.49 o 
  -2  17   3       45.52       41.81      3.54 o 
  -1  17   3      118.32      125.26      5.04 o 
   0  17   3     2321.43     2219.19     35.81 o 
   1  17   3      277.66      257.79      7.33 o 
   2  17   3      348.90      342.74      8.78 o 
   3  17   3        5.35        6.13      2.25 o 
   4  17   3      594.91      572.27     12.55 o 
   5  17   3       11.85        5.84      2.74 o 
   6  17   3      348.21      358.69     10.57 o 
   7  17   3      207.76      195.82      8.37 o 
  -7  18   3        0.13       -0.10      3.09 o 
  -6  18   3       12.24        4.08      3.01 o 
  -5  18   3       33.25       52.86      4.17 o 
  -4  18   3       78.70       76.95      5.72 o 
  -3  18   3      600.17      609.20     15.69 o 
  -2  18   3      295.86      292.62      8.03 o 
  -1  18   3      572.70      603.41     12.24 o 
   0  18   3      459.90      429.84     11.63 o 
   1  18   3      680.95      637.68     15.10 o 
   2  18   3       26.21       28.63      3.25 o 
   3  18   3       62.45       59.95      4.51 o 
   4  18   3        4.13        2.78      2.41 o 
   5  18   3       95.05      101.43      6.09 o 
   6  18   3       36.94       39.68      4.93 o 
  -7  19   3       48.15       38.04      5.54 o 
  -6  19   3      169.61      189.49      7.34 o 
  -5  19   3      357.27      366.94     11.79 o 
  -4  19   3     1122.00     1156.58     23.38 o 
  -3  19   3      477.10      444.42     12.44 o 
  -2  19   3      459.50      458.06     12.42 o 
  -1  19   3       17.09       13.18      2.61 o 
   0  19   3     1775.21     1693.88     29.78 o 
   1  19   3      400.39      348.12     10.79 o 
   2  19   3      100.92       99.01      6.19 o 
   3  19   3       64.03       66.94      4.85 o 
   4  19   3       77.61       75.84      5.36 o 
   5  19   3        2.86        2.63      2.86 o 
   6  19   3       30.09       31.78      4.64 o 
  -6  20   3       35.59       37.24      6.68 o 
  -5  20   3       55.84       74.87      6.34 o 
  -4  20   3      544.39      593.67     15.52 o 
  -3  20   3       12.05       17.48      3.73 o 
  -2  20   3       15.12       31.27      4.90 o 
  -1  20   3       13.70       11.76      2.95 o 
   0  20   3        0.79        8.87      2.85 o 
   1  20   3       28.56       34.60      4.32 o 
   2  20   3      215.04      229.89      9.19 o 
   3  20   3        3.51        7.85      2.70 o 
   4  20   3       74.21       75.32      5.49 o 
   5  20   3       18.53       25.05      4.47 o 
  -6  21   3      219.62      244.82     13.79 o 
  -5  21   3        0.32        4.73      3.35 o 
  -4  21   3       66.23       51.97      5.54 o 
  -3  21   3      121.76      141.15      8.78 o 
  -2  21   3      128.89      130.92      7.07 o 
  -1  21   3      142.25      154.30     16.35 o 
   0  21   3       36.44       42.42      4.77 o 
   1  21   3        6.06        5.90      1.77 o 
   2  21   3      610.95      601.49     16.06 o 
   3  21   3      152.98      160.62      7.23 o 
   4  21   3      324.80      305.06      9.88 o 
  -5  22   3      240.38      255.20     10.59 o 
  -4  22   3       16.44       24.93      4.69 o 
  -3  22   3      110.20      125.85      7.85 o 
  -2  22   3        1.77        6.58      3.84 o 
  -1  22   3      663.36      690.27     30.05 o 
   0  22   3       68.46       71.21      7.54 o 
   1  22   3      186.79      196.30      8.77 o 
   2  22   3        0.40        3.18      2.08 o 
   3  22   3       20.06       23.23      3.55 o 
   4  22   3      377.09      385.25     11.31 o 
  -4  23   3       39.47       50.13      5.69 o 
  -3  23   3      650.50      690.68     17.96 o 
  -2  23   3      207.90      218.79     22.29 o 
  -1  23   3       13.84       21.56      5.09 o 
   0  23   3        9.50       11.60      4.93 o 
   1  23   3      131.80      142.83      8.56 o 
   2  23   3      138.53      156.60      9.13 o 
   3  23   3        4.14        4.71      2.52 o 
  -2  24   3        0.35        5.40      8.54 o 
  -1  24   3       20.65       24.88      6.09 o 
   0  24   3       77.31       89.07      9.25 o 
   1  24   3        1.27       -0.36      4.20 o 
 -10   0   4       12.32       12.66      6.22 o 
  -9   0   4       62.04       48.78      5.77 o 
  -8   0   4      613.99      640.02     17.85 o 
  -7   0   4       38.29       34.27      4.45 o 
  -6   0   4      249.83      239.63      9.28 o 
  -5   0   4       23.93       18.35      6.61 o 
  -4   0   4        1.94       24.32      2.20 o 
  -3   0   4     3491.74     3568.62     63.45 o 
  -2   0   4     2651.76     2669.12     45.83 o 
  -1   0   4     1026.51      969.43     14.36 o 
   0   0   4     1721.66     1692.83     24.05 o 
   1   0   4     1494.60     1599.16     23.17 o 
   2   0   4      150.42      117.41      8.78 o 
   3   0   4     1181.36     1159.34     18.35 o 
   4   0   4      452.80      366.69     35.81 o 
   5   0   4       16.29       17.82      3.36 o 
   6   0   4      465.49      444.07     13.21 o 
   7   0   4      682.40      682.96     19.52 o 
   8   0   4       63.21       63.01     11.07 o 
   9   0   4      107.94      106.89     14.50 o 
 -11   1   4       12.95       26.77      7.28 o 
 -10   1   4       61.77       51.62      6.69 o 
  -9   1   4        0.32       -1.22      2.23 o 
  -8   1   4     1071.62     1008.72     17.65 o 
  -7   1   4      345.55      313.30     10.32 o 
  -6   1   4      163.86      188.96      5.69 o 
  -5   1   4      214.52      181.89      5.17 o 
  -4   1   4      637.59      570.11      8.28 o 
  -3   1   4      555.35      544.80      7.55 o 
  -2   1   4     2241.19     2432.54     26.20 o 
  -1   1   4     1526.12     1438.22     14.49 o 
   0   1   4     1037.80     1060.95     11.24 o 
   1   1   4      682.23      773.65      8.86 o 
   2   1   4    10176.45    12396.02    114.31 o 
   3   1   4       24.00       37.93      1.83 o 
   4   1   4      234.93      231.70      5.05 o 
   5   1   4       76.42       74.15      4.74 o 
   6   1   4      398.12      390.28      8.60 o 
   7   1   4       50.47       41.90      3.52 o 
   8   1   4      129.27      135.64      7.09 o 
   9   1   4        5.90        4.91      5.13 o 
 -11   2   4        2.64        2.44      3.66 o 
 -10   2   4       49.24       60.21     13.03 o 
  -9   2   4       12.66       24.91      3.50 o 
  -8   2   4       10.22       19.41      2.65 o 
  -7   2   4      372.22      362.86      8.49 o 
  -6   2   4      752.36      761.26     18.62 o 
  -5   2   4       68.79       83.20      3.61 o 
  -4   2   4     6790.78     7243.50     67.99 o 
  -3   2   4       50.21       84.02      2.97 o 
  -2   2   4    15557.49    17284.54    195.70 o 
  -1   2   4      435.21      459.02      5.99 o 
   0   2   4     9584.99    10149.85     93.50 o 
   1   2   4     4364.12     5008.93     47.28 o 
   2   2   4    11067.57    11716.87    108.22 o 
   3   2   4      895.14      897.63     10.55 o 
   4   2   4     1138.06     1116.75     21.57 o 
   5   2   4       37.15       36.21      2.86 o 
   6   2   4     2544.83     2530.67     44.04 o 
   7   2   4       16.09       22.61      3.55 o 
   8   2   4       76.98       67.45      6.94 o 
   9   2   4       40.56       39.86      8.45 o 
 -11   3   4        0.18        3.23      3.65 o 
 -10   3   4        1.08        2.97      2.37 o 
  -9   3   4      147.24      129.51      6.85 o 
  -8   3   4       95.14      111.83      4.98 o 
  -7   3   4       22.79       20.66      2.72 o 
  -6   3   4      506.32      446.81      9.50 o 
  -5   3   4       88.16      104.38      3.24 o 
  -4   3   4      500.65      504.38      6.76 o 
  -3   3   4      142.33      119.09      2.54 o 
  -2   3   4       12.51       17.71      1.02 o 
  -1   3   4      146.04      174.13      2.99 o 
   0   3   4       18.47       27.85      1.57 o 
   1   3   4     2465.10     2704.87     26.41 o 
   2   3   4       89.26       87.54      2.48 o 
   3   3   4        5.29       23.93      1.82 o 
   4   3   4       50.28       73.69      3.01 o 
   5   3   4      337.83      367.83      7.03 o 
   6   3   4        8.55        4.72      3.50 o 
   7   3   4       42.59       53.92      5.53 o 
   8   3   4      106.53      121.55      6.96 o 
   9   3   4       39.81       40.39      5.20 o 
 -11   4   4      160.84      168.73     14.57 o 
 -10   4   4       33.90       13.62     12.84 o 
  -9   4   4      179.27      155.27      8.85 o 
  -8   4   4       46.34       35.48      4.03 o 
  -7   4   4       68.70       56.93      3.75 o 
  -6   4   4        0.20        0.65      1.10 o 
  -5   4   4        0.70        1.48      1.07 o 
  -4   4   4     1189.29     1185.46     14.26 o 
  -3   4   4      322.53      313.37      4.66 o 
  -2   4   4     1073.70     1071.15     11.55 o 
  -1   4   4      306.13      333.06      4.66 o 
   0   4   4     3546.74     3625.08     34.64 o 
   1   4   4      749.57      824.59      9.35 o 
   2   4   4       77.98       57.23      2.02 o 
   3   4   4        8.23        7.90      1.37 o 
   4   4   4      141.26      131.41      3.80 o 
   5   4   4      184.09      178.01      5.33 o 
   6   4   4       38.38       35.77      5.21 o 
   7   4   4      201.96      185.61      7.62 o 
   8   4   4       15.97       18.23      3.65 o 
   9   4   4        0.83       -2.20      3.21 o 
 -11   5   4      245.84      289.52     18.17 o 
 -10   5   4      159.31      199.44     10.24 o 
  -9   5   4       23.93       11.85      6.19 o 
  -8   5   4       45.64       36.04      5.15 o 
  -7   5   4      275.04      308.70      6.66 o 
  -6   5   4      722.88      681.51     11.55 o 
  -5   5   4       36.48       41.71      2.11 o 
  -4   5   4       49.63       76.31      2.68 o 
  -3   5   4     2832.35     2979.92     29.36 o 
  -2   5   4     1884.73     2164.49     21.65 o 
  -1   5   4     1326.89     1648.91     16.86 o 
   0   5   4      738.33      778.91      8.94 o 
   1   5   4      391.85      335.68      4.80 o 
   2   5   4      441.07      420.31      6.41 o 
   3   5   4      143.83      128.83      3.42 o 
   4   5   4      956.70      945.46     14.03 o 
   5   5   4      180.73      190.64      6.17 o 
   6   5   4     1279.39     1135.50     24.88 o 
   7   5   4       69.58       60.07      5.04 o 
   8   5   4      116.88      122.37     11.23 o 
   9   5   4      291.44      300.85     10.93 o 
 -11   6   4       59.04       68.91     10.71 o 
 -10   6   4      103.79      118.92      9.39 o 
  -8   6   4       25.77       32.22      5.23 o 
  -7   6   4      881.44      756.33     20.52 o 
  -6   6   4     3861.87     3844.32     42.72 o 
  -5   6   4      190.38      185.76      4.16 o 
  -4   6   4     1967.51     2147.45     22.35 o 
  -3   6   4     1314.73     1539.16     16.42 o 
  -2   6   4     2175.51     2215.39     22.30 o 
  -1   6   4       85.67       83.07      2.55 o 
   0   6   4     4659.08     4970.39     47.08 o 
   1   6   4       93.76       76.19      2.17 o 
   2   6   4     2135.86     2157.49     23.99 o 
   3   6   4      478.75      455.76      7.12 o 
   4   6   4     2248.91     2213.17     64.55 o 
   5   6   4     1016.30      975.61     16.05 o 
   6   6   4       73.08       71.76      4.39 o 
   7   6   4      154.69      145.14      6.97 o 
   8   6   4      300.05      279.22      9.89 o 
   9   6   4      570.09      610.57     16.25 o 
 -10   7   4      262.63      278.97     12.52 o 
  -9   7   4       20.50       30.00      5.47 o 
  -8   7   4      113.34      137.86     12.55 o 
  -7   7   4      128.06      114.65      8.22 o 
  -6   7   4      254.19      267.85      5.99 o 
  -5   7   4      367.60      325.51      5.79 o 
  -4   7   4     1205.39     1169.89     13.54 o 
  -3   7   4     1173.34     1132.60     12.84 o 
  -2   7   4      345.15      345.60      5.26 o 
  -1   7   4     4519.44     4926.92     46.88 o 
   0   7   4     2018.57     2307.63     23.14 o 
   1   7   4      285.81      229.77      3.83 o 
   2   7   4      583.15      546.11      9.55 o 
   3   7   4      106.25      105.27      4.14 o 
   4   7   4       26.80       29.32      2.89 o 
   5   7   4      109.52      130.17      5.18 o 
   6   7   4       63.52       65.64      4.29 o 
   7   7   4      195.77      181.78      8.75 o 
   8   7   4        1.70        2.98      2.22 o 
   9   7   4      509.40      546.19     15.51 o 
 -10   8   4       12.52        8.63      5.98 o 
  -9   8   4      179.90      192.81     10.60 o 
  -8   8   4        6.01        3.28      1.94 o 
  -6   8   4       23.95       15.49      1.88 o 
  -5   8   4     1280.83     1238.49     17.60 o 
  -4   8   4      145.25      123.59      3.36 o 
  -3   8   4     1335.18     1351.84     15.03 o 
  -2   8   4       40.05       34.46      1.82 o 
  -1   8   4      150.44      152.59      3.33 o 
   0   8   4      103.15       95.49      2.61 o 
   1   8   4       61.23       59.28      3.53 o 
   2   8   4      429.03      391.90      7.89 o 
   3   8   4        0.58        2.75      1.79 o 
   4   8   4     1105.46     1045.29     19.61 o 
   5   8   4      276.09      270.68      7.50 o 
   6   8   4      179.58      145.98      5.90 o 
   7   8   4       85.73       85.54      5.23 o 
   8   8   4       84.37       80.04      6.22 o 
   9   8   4        0.07        2.93      3.32 o 
 -10   9   4       53.77       84.67      8.70 o 
  -9   9   4      307.69      306.41     13.46 o 
  -8   9   4      357.61      343.13     13.53 o 
  -7   9   4       86.52       78.20      7.26 o 
  -6   9   4     1629.87     1573.73     48.33 o 
  -5   9   4     1706.61     1736.75     21.40 o 
  -4   9   4      484.35      451.72      7.15 o 
  -3   9   4       92.65       95.32      2.89 o 
  -2   9   4       37.59       39.62      1.98 o 
  -1   9   4      764.88      706.80      9.56 o 
   0   9   4      364.32      451.63      6.36 o 
   1   9   4      130.35      121.70      4.14 o 
   2   9   4      126.81      116.45      4.35 o 
   3   9   4       31.39       20.44      2.56 o 
   4   9   4     2180.03     2098.72     28.81 o 
   5   9   4        3.80        4.26      2.06 o 
   6   9   4       48.41       48.04      4.52 o 
   7   9   4      141.93      138.49      6.26 o 
   8   9   4       40.24       38.84      4.38 o 
   9   9   4        3.44        4.51      3.68 o 
 -10  10   4        2.55        7.44      4.89 o 
  -9  10   4      595.20      708.96     21.92 o 
  -8  10   4       70.13       78.17     12.04 o 
  -6  10   4      241.65      234.84      6.76 o 
  -5  10   4     1580.32     1598.45     20.21 o 
  -4  10   4     2195.37     2140.57     52.77 o 
  -3  10   4      294.34      311.42      5.46 o 
  -2  10   4        5.64        7.77      1.30 o 
  -1  10   4      199.07      221.71      5.40 o 
   0  10   4       30.36       21.44      1.67 o 
   1  10   4      170.94      170.90      5.04 o 
   2  10   4      618.89      634.60     11.22 o 
   3  10   4       93.92       85.00      4.21 o 
   4  10   4      287.07      265.91      7.26 o 
   5  10   4      566.01      495.48     10.82 o 
   6  10   4      437.83      422.04     10.33 o 
   7  10   4      287.66      290.79      8.89 o 
   8  10   4      657.92      660.41     14.82 o 
 -10  11   4       12.89       13.45      5.69 o 
  -9  11   4       19.20       16.61      3.87 o 
  -8  11   4       39.92       60.17      7.01 o 
  -7  11   4      150.19      143.69      8.62 o 
  -6  11   4      813.13      855.92     14.79 o 
  -5  11   4       46.77       38.86      2.74 o 
  -4  11   4      963.19      944.27     13.36 o 
  -3  11   4      179.89      167.82      4.01 o 
  -2  11   4       13.60       16.72      1.64 o 
  -1  11   4        1.15       -0.69      1.28 o 
   0  11   4       88.90       74.18      3.06 o 
   1  11   4     1178.98     1173.57     17.33 o 
   2  11   4        9.92        8.19      2.66 o 
   3  11   4     1066.54     1017.09     16.37 o 
   4  11   4       77.57       76.30      4.39 o 
   5  11   4       10.89       10.75      2.72 o 
   6  11   4       79.83       74.10      4.88 o 
   7  11   4        0.26        0.12      2.27 o 
   8  11   4        9.28        7.32      3.37 o 
  -9  12   4      666.05      721.48     22.75 o 
  -8  12   4       72.14       65.91      7.92 o 
  -7  12   4      819.01      802.20     25.44 o 
  -6  12   4        0.94        5.14      1.96 o 
  -5  12   4      326.32      326.16     14.35 o 
  -4  12   4      380.81      329.19      6.70 o 
  -3  12   4     2087.84     2045.52     24.29 o 
  -2  12   4        0.96        1.59      1.18 o 
  -1  12   4       11.13        5.97      1.16 o 
   0  12   4       11.26       10.02      1.73 o 
   1  12   4      112.78      121.36      4.65 o 
   2  12   4      973.08      931.85     15.16 o 
   3  12   4     1808.43     1721.48     24.66 o 
   4  12   4       83.77       82.76      4.65 o 
   5  12   4      276.15      230.67      8.36 o 
   6  12   4      417.06      424.68     10.74 o 
   7  12   4      349.41      349.08     10.16 o 
   8  12   4      319.32      314.02     10.31 o 
  -9  13   4        3.68        2.18      3.57 o 
  -8  13   4       95.04       96.08     10.52 o 
  -7  13   4      285.10      259.19      9.57 o 
  -6  13   4       48.50       43.96      3.71 o 
  -5  13   4       47.10       36.49      3.32 o 
  -4  13   4       28.90       20.37      2.20 o 
  -3  13   4      891.42      903.13     14.91 o 
  -2  13   4      288.42      288.59      7.00 o 
  -1  13   4      219.27      205.71      5.13 o 
   0  13   4       91.05       87.03      3.54 o 
   1  13   4      489.32      462.82      9.44 o 
   2  13   4      860.13      795.45     13.85 o 
   3  13   4       21.72       20.48      2.88 o 
   4  13   4        4.87        5.53      2.31 o 
   5  13   4       83.08       75.77      4.85 o 
   6  13   4      104.80      103.30      5.92 o 
   7  13   4       20.39       22.06      3.81 o 
   8  13   4        9.26        9.57      3.61 o 
  -9  14   4      337.56      391.06     16.62 o 
  -8  14   4      347.36      351.10     28.62 o 
  -7  14   4     3411.53     3408.40     53.63 o 
  -6  14   4        1.88        5.25      2.50 o 
  -5  14   4     1166.20     1178.07     18.84 o 
  -4  14   4        0.03        1.30      1.23 o 
  -3  14   4      414.79      353.57      8.16 o 
  -2  14   4      264.05      265.33      6.91 o 
  -1  14   4       18.79       29.44      2.50 o 
   0  14   4      130.60      138.30      6.41 o 
   1  14   4      442.99      425.24      9.23 o 
   2  14   4       55.10       41.68      3.45 o 
   3  14   4      312.91      324.81      8.41 o 
   4  14   4      694.31      665.20     14.08 o 
   5  14   4     1359.15     1309.21     21.67 o 
   6  14   4     1064.48     1065.77     19.48 o 
   7  14   4       30.05       29.90      4.30 o 
  -9  15   4       27.52       15.49     10.70 o 
  -8  15   4       14.88        5.62      3.48 o 
  -7  15   4        1.67        2.00      2.72 o 
  -6  15   4      201.82      191.77      8.95 o 
  -5  15   4       56.64       55.07      4.01 o 
  -4  15   4      136.06      115.92      5.48 o 
  -3  15   4       29.04       38.44      3.24 o 
  -2  15   4      948.70      961.50     25.80 o 
  -1  15   4       94.06       87.47      3.75 o 
   0  15   4       59.87       60.16      3.99 o 
   1  15   4       22.15       23.19      2.90 o 
   2  15   4      252.77      239.02      7.00 o 
   3  15   4        1.61        2.34      2.15 o 
   4  15   4       61.85       49.82      4.16 o 
   5  15   4       18.21       14.70      3.27 o 
   6  15   4       28.21       24.35      3.89 o 
   7  15   4        8.87        8.99      3.50 o 
  -8  16   4       49.09       59.79      6.22 o 
  -7  16   4      703.64      756.86     20.52 o 
  -6  16   4       72.84       67.53      5.56 o 
  -5  16   4      482.41      466.61     10.57 o 
  -4  16   4        1.90        0.56      1.63 o 
  -3  16   4      502.43      486.97     10.58 o 
  -2  16   4       58.66       69.92      4.21 o 
  -1  16   4      928.74      839.52     14.72 o 
   0  16   4      151.50      131.91      5.15 o 
   1  16   4        1.92        2.08      2.01 o 
   2  16   4       11.41       11.30      2.51 o 
   3  16   4      121.02      119.62      5.49 o 
   4  16   4        5.35        2.70      2.32 o 
   5  16   4      154.24      156.85      6.80 o 
   6  16   4      318.41      305.25      9.85 o 
   7  16   4      219.80      253.68      9.40 o 
  -8  17   4      401.36      389.93     16.16 o 
  -7  17   4        1.51        4.59      3.18 o 
  -6  17   4       51.93       51.50      5.18 o 
  -5  17   4      177.05      153.40      5.93 o 
  -4  17   4        0.03        2.44      2.10 o 
  -3  17   4      322.66      314.68      9.73 o 
  -2  17   4       46.33       39.48      3.46 o 
  -1  17   4      478.90      454.52     10.91 o 
   0  17   4       55.48       60.57      4.09 o 
   1  17   4       57.43       54.86      4.08 o 
   2  17   4      483.42      476.43     10.82 o 
   3  17   4      395.28      373.59      9.86 o 
   4  17   4       31.10       30.23      4.57 o 
   5  17   4       29.49       29.33      4.05 o 
   6  17   4      142.10      108.90      6.71 o 
  -7  18   4       53.03       57.32      6.03 o 
  -6  18   4        1.71       10.98      3.39 o 
  -5  18   4      356.76      381.87     11.65 o 
  -4  18   4       39.90       45.61      4.60 o 
  -3  18   4      743.75      681.29     20.24 o 
  -2  18   4       43.96       57.02      4.16 o 
  -1  18   4       52.95       47.82      3.87 o 
   0  18   4      104.55      125.89      6.41 o 
   1  18   4        4.53        9.59      2.37 o 
   2  18   4      248.04      242.42      7.64 o 
   3  18   4       55.10       69.15      4.85 o 
   4  18   4      405.81      378.86     10.35 o 
   5  18   4       54.24       49.69      5.00 o 
   6  18   4       40.22       52.00      5.35 o 
  -7  19   4        0.16       -1.86      3.16 o 
  -6  19   4      422.07      394.16     44.46 o 
  -5  19   4      368.57      364.19     24.95 o 
  -4  19   4       31.73       36.17      6.74 o 
  -3  19   4       77.07       87.13      6.01 o 
  -2  19   4        1.15        0.24      1.90 o 
  -1  19   4       75.02       83.56      5.71 o 
   0  19   4       39.96       51.93      4.86 o 
   1  19   4      211.79      199.91      6.86 o 
   2  19   4       11.77       12.28      2.81 o 
   3  19   4        2.66        2.88      2.83 o 
   4  19   4      436.01      452.02     11.78 o 
   5  19   4        0.31       -0.42      3.06 o 
  -6  20   4        0.79        1.35      2.65 o 
  -5  20   4      136.23      163.94     11.37 o 
  -4  20   4       46.68       48.77      5.30 o 
  -3  20   4        0.49        2.83      2.50 o 
  -2  20   4      166.12      169.99      8.30 o 
  -1  20   4      273.66      307.45     13.73 o 
   0  20   4       73.29       73.06      5.79 o 
   1  20   4       14.81        9.04      4.81 o 
   2  20   4      714.32      740.18     15.08 o 
   3  20   4      127.84      124.70      6.52 o 
   4  20   4      257.31      271.55     13.17 o 
   5  20   4       51.23       68.27      5.82 o 
  -5  21   4       96.35      111.10     10.08 o 
  -4  21   4      136.63      120.74      7.58 o 
  -3  21   4      477.07      535.10     14.69 o 
  -2  21   4        8.76        8.13      3.90 o 
  -1  21   4      375.11      388.63     13.31 o 
   0  21   4       29.11       40.65      6.99 o 
   1  21   4      231.10      225.86      9.29 o 
   2  21   4       81.99       82.19      7.53 o 
   3  21   4       30.65       30.22      5.99 o 
   4  21   4       71.89       78.74      5.98 o 
  -5  22   4       74.32       89.25      9.60 o 
  -4  22   4      206.89      248.78     10.10 o 
  -3  22   4      107.46      112.44      7.50 o 
  -2  22   4      464.92      501.07     17.35 o 
  -1  22   4      269.18      266.83     12.36 o 
   0  22   4      305.24      339.60     11.60 o 
   1  22   4       13.64       14.08      3.81 o 
   2  22   4       49.70       53.67     10.19 o 
   3  22   4        9.22       13.94      4.27 o 
  -3  23   4       58.34       46.76      6.90 o 
  -2  23   4       44.67       55.29      7.58 o 
  -1  23   4       14.43       14.09      4.93 o 
   0  23   4        1.37        7.40      3.35 o 
   1  23   4       88.85      100.62      7.59 o 
   2  23   4      109.81      118.38      8.37 o 
  -1  24   4      206.62      231.25     12.23 o 
 -11   1   5      464.40      563.39     20.16 o 
 -10   1   5       14.82       18.51      5.02 o 
  -9   1   5     1135.15     1164.75     19.86 o 
  -8   1   5        7.07       11.29      2.47 o 
  -7   1   5     2424.89     2241.47     48.66 o 
  -6   1   5        1.60        2.96      1.19 o 
  -5   1   5     1320.53     1239.35     18.32 o 
  -4   1   5       53.07       77.21      2.58 o 
  -3   1   5      940.25      898.28     13.39 o 
  -2   1   5      942.97      933.13     11.79 o 
  -1   1   5       28.64       25.55      1.28 o 
   0   1   5       49.84       61.94      2.12 o 
   1   1   5       21.64        5.64      1.26 o 
   2   1   5      173.28      185.50      3.76 o 
   3   1   5     2709.71     2697.47     27.88 o 
   4   1   5      198.96      179.47      8.11 o 
   5   1   5     1036.53     1008.75     15.79 o 
   6   1   5     1099.27     1082.58     17.26 o 
   7   1   5      467.82      468.81     12.58 o 
   8   1   5      359.45      391.52     21.75 o 
   9   1   5      107.67      128.79     11.53 o 
 -11   2   5       32.65       30.80     13.65 o 
 -10   2   5       42.87       63.72      5.85 o 
  -9   2   5      151.03      169.54      7.61 o 
  -8   2   5       82.60       69.81      4.41 o 
  -7   2   5      107.68      107.19      4.82 o 
  -6   2   5      304.36      292.27      7.35 o 
  -5   2   5       14.13       18.26      1.61 o 
  -4   2   5      338.38      333.71      8.09 o 
  -3   2   5     1258.23     1626.40     21.69 o 
  -2   2   5      221.60      214.70      4.96 o 
  -1   2   5      386.57      353.72      4.92 o 
   0   2   5      571.70      669.25      8.02 o 
   1   2   5     5879.79     6641.57     62.37 o 
   2   2   5     1338.60     1355.98     14.81 o 
   3   2   5      463.38      465.72      7.79 o 
   4   2   5      175.03      132.79      4.75 o 
   5   2   5      315.31      297.61     11.40 o 
   6   2   5      178.65      170.34      7.06 o 
   7   2   5       27.32       27.97      4.12 o 
   8   2   5        0.14       -2.56      2.75 o 
   9   2   5        9.28        9.76      9.44 o 
 -10   3   5      198.72      198.47     17.29 o 
  -9   3   5      407.00      443.21     12.72 o 
  -8   3   5      580.41      521.22     11.29 o 
  -7   3   5     1888.61     1940.00     27.70 o 
  -6   3   5       27.04       24.08      2.75 o 
  -5   3   5     1052.69     1003.56     13.24 o 
  -4   3   5       41.09       59.08      2.14 o 
  -3   3   5      356.06      355.69      5.92 o 
  -2   3   5     1358.87     1560.57     16.09 o 
  -1   3   5       11.19       17.82      1.26 o 
   0   3   5      897.26      994.97     11.09 o 
   1   3   5      740.92      921.35     11.80 o 
   2   3   5       80.68       92.82      2.72 o 
   3   3   5       38.05       41.26      2.33 o 
   4   3   5      414.25      425.99      7.46 o 
   5   3   5      561.01      547.31     10.29 o 
   6   3   5      689.47      641.38     14.61 o 
   7   3   5      104.10      114.88      7.85 o 
   8   3   5      181.04      172.87      8.25 o 
   9   3   5      209.17      235.05     13.74 o 
 -11   4   5       49.49       -0.18      4.70 o 
 -10   4   5        2.42        3.11      4.03 o 
  -9   4   5       56.19       48.40      4.91 o 
  -8   4   5      559.95      588.02     12.19 o 
  -7   4   5      153.37      144.05      5.51 o 
  -6   4   5      343.06      305.88      7.57 o 
  -5   4   5        2.85        5.40      1.09 o 
  -4   4   5      110.13       95.71      2.81 o 
  -3   4   5     2325.22     2571.88     25.64 o 
  -2   4   5     1745.05     2080.27     20.96 o 
  -1   4   5     1288.70     1414.57     14.89 o 
   0   4   5       14.97       17.89      1.35 o 
   1   4   5     2862.25     3007.66     29.62 o 
   2   4   5       36.80       37.79      2.76 o 
   3   4   5      123.97      121.15      3.66 o 
   4   4   5     1650.54     1578.79     19.45 o 
   5   4   5       36.02       39.65      3.46 o 
   6   4   5        4.00        3.11      1.83 o 
   7   4   5       61.41       59.35      6.15 o 
   8   4   5      122.38      133.48      7.55 o 
   9   4   5       11.86       20.76      5.51 o 
 -11   5   5       13.14        9.65      6.82 o 
 -10   5   5       19.35       19.21      8.87 o 
  -9   5   5      679.32      680.67     20.60 o 
  -8   5   5        1.57       -0.85      2.17 o 
  -7   5   5       48.01       50.76      4.36 o 
  -6   5   5       32.10       21.40      3.50 o 
  -5   5   5     1123.94     1107.81     14.52 o 
  -4   5   5        0.11        2.41      0.97 o 
  -3   5   5      383.30      319.85      5.48 o 
  -2   5   5       21.11        7.78      1.10 o 
  -1   5   5      700.64      771.15      9.15 o 
   0   5   5       70.63      107.90      2.73 o 
   1   5   5       99.25      114.65      2.83 o 
   2   5   5      919.32      948.52     12.20 o 
   3   5   5       30.24       29.30      1.99 o 
   4   5   5     2419.85     2340.28     31.05 o 
   5   5   5        8.47       11.05      2.81 o 
   6   5   5       96.17      113.30      7.53 o 
   7   5   5        5.66        4.35      2.49 o 
   8   5   5      492.62      482.57     13.62 o 
   9   5   5       61.09       70.77      6.48 o 
 -10   6   5       15.35       29.84      5.54 o 
  -9   6   5        1.49        2.15      4.29 o 
  -8   6   5      362.93      285.01     37.70 o 
  -7   6   5       57.27       59.91      4.03 o 
  -6   6   5      329.36      312.19      8.85 o 
  -5   6   5     1643.39     1618.24     21.82 o 
  -4   6   5      402.86      404.31      6.83 o 
  -3   6   5      501.88      513.90      6.98 o 
  -2   6   5     1538.84     1726.03     18.07 o 
  -1   6   5      347.55      298.54      4.77 o 
   0   6   5      107.57       80.09      2.42 o 
   1   6   5     1021.46      973.37     11.19 o 
   2   6   5      155.62      166.21      3.88 o 
   3   6   5      108.23       77.48      3.79 o 
   4   6   5     2169.85     1982.23     44.50 o 
   5   6   5      255.24      225.21      6.76 o 
   6   6   5      186.99      155.80      7.21 o 
   7   6   5       93.38       86.69      6.27 o 
   8   6   5       64.78       52.15      5.45 o 
   9   6   5      109.93      122.45      7.99 o 
 -10   7   5       16.61       21.75      4.72 o 
  -9   7   5      326.25      331.56     13.95 o 
  -8   7   5       11.01        3.30      2.76 o 
  -7   7   5       87.59       77.95      5.52 o 
  -6   7   5     2369.17     2259.41     31.06 o 
  -5   7   5      172.05      180.77      7.49 o 
  -4   7   5      123.05      100.27      2.98 o 
  -3   7   5      576.92      628.39      8.26 o 
  -2   7   5     1658.28     1682.76     17.84 o 
  -1   7   5      191.10      235.05      4.22 o 
   0   7   5      698.79      744.32      9.13 o 
   1   7   5       13.44       20.35      1.60 o 
   2   7   5     1047.67     1026.21     15.48 o 
   3   7   5      460.72      418.27     18.55 o 
   4   7   5      469.16      442.33      9.51 o 
   5   7   5       86.46       77.52      4.50 o 
   6   7   5      188.74      182.67      6.51 o 
   7   7   5      546.89      508.82     13.56 o 
   8   7   5       91.47       93.98      6.79 o 
 -10   8   5      147.04      164.80     10.18 o 
  -9   8   5        2.94        1.99      3.59 o 
  -8   8   5       29.81       17.60     12.06 o 
  -7   8   5      122.56      126.34      8.44 o 
  -6   8   5      290.05      277.76      7.49 o 
  -5   8   5     3160.17     3041.72     34.49 o 
  -4   8   5       82.66       80.20      2.81 o 
  -3   8   5     1918.19     1852.85     19.79 o 
  -2   8   5       20.18       22.11      1.87 o 
  -1   8   5      611.55      539.90      7.37 o 
   0   8   5      525.03      487.46      6.82 o 
   1   8   5     1118.54     1074.54     13.56 o 
   2   8   5      243.90      245.11      6.29 o 
   3   8   5      303.27      265.01     11.44 o 
   4   8   5       61.06       50.88      3.68 o 
   5   8   5       16.96       16.74      2.72 o 
   6   8   5       74.40       86.95      5.07 o 
   7   8   5       46.15       46.19      4.26 o 
   8   8   5       51.97       63.21      6.08 o 
 -10   9   5        0.91        4.03      4.00 o 
  -8   9   5        1.05        0.42      1.84 o 
  -6   9   5        0.79        1.82      1.55 o 
  -5   9   5     2039.02     1969.61     27.39 o 
  -4   9   5     1145.93     1043.25     19.99 o 
  -3   9   5      103.80       97.37      3.42 o 
  -2   9   5       98.01       88.38      3.04 o 
  -1   9   5     1029.15     1045.28     13.06 o 
   0   9   5     2606.60     2780.59     28.04 o 
   1   9   5       79.98       83.42      3.75 o 
   2   9   5      646.63      516.04     20.46 o 
   3   9   5      826.28      803.44     13.78 o 
   4   9   5        0.32        0.09      1.78 o 
   5   9   5       48.12       49.42      3.99 o 
   6   9   5       46.33       45.08      4.03 o 
   7   9   5      164.61      183.61      7.23 o 
   8   9   5       82.42       83.93      6.79 o 
 -10  10   5      163.00      183.52     11.19 o 
  -9  10   5        6.29        9.89      4.90 o 
  -8  10   5      100.61       93.28     12.62 o 
  -7  10   5      126.19      123.73      8.95 o 
  -6  10   5       60.34       53.81      6.15 o 
  -5  10   5     1537.61     1421.16     59.37 o 
  -4  10   5       79.77       81.80      3.41 o 
  -3  10   5       78.76       77.80      2.87 o 
  -2  10   5        0.08        3.54      1.24 o 
  -1  10   5     1045.57     1069.82     12.68 o 
   0  10   5       51.68       54.27      2.69 o 
   1  10   5        6.73        8.74      1.64 o 
   2  10   5     1480.33     1394.65     20.36 o 
   3  10   5      915.90      864.54     14.76 o 
   4  10   5        7.46        5.10      2.22 o 
   5  10   5       29.66       34.29      3.64 o 
   6  10   5      255.73      228.10      7.63 o 
   7  10   5       48.78       49.74      4.69 o 
   8  10   5        8.78        9.24      3.49 o 
 -10  11   5       35.43       24.61      8.59 o 
  -9  11   5       23.27       34.26      6.35 o 
  -8  11   5       10.69        6.46      4.52 o 
  -7  11   5        4.00        2.81      2.15 o 
  -5  11   5     1400.83     1224.34     57.66 o 
  -4  11   5     2174.99     2209.48     23.88 o 
  -3  11   5       78.23       79.26      3.02 o 
  -2  11   5     2598.25     2640.00     27.36 o 
  -1  11   5       12.67        9.61      1.42 o 
   0  11   5     2027.99     1984.79     26.46 o 
   1  11   5      105.85      107.88      5.55 o 
   2  11   5     4008.08     3938.51     49.02 o 
   3  11   5       51.81       41.20      3.52 o 
   4  11   5     1104.79     1022.72     17.35 o 
   5  11   5      488.03      409.00     10.04 o 
   6  11   5      129.66      119.23      6.11 o 
   7  11   5        4.96        5.96      2.94 o 
   8  11   5        0.81       -0.28      3.14 o 
  -9  12   5      221.94      223.52     14.83 o 
  -8  12   5       20.35       13.76      6.40 o 
  -7  12   5        0.66        0.17      2.47 o 
  -6  12   5        0.12        0.17      1.53 o 
  -5  12   5       70.97       80.98      4.65 o 
  -4  12   5      385.38      387.56     12.86 o 
  -3  12   5      633.43      647.97      9.25 o 
  -2  12   5       19.09       19.51      1.84 o 
  -1  12   5        5.01        6.89      1.69 o 
   0  12   5      951.85      888.78     28.98 o 
   1  12   5      352.78      327.67      7.78 o 
   2  12   5       76.13       72.92      4.20 o 
   3  12   5      213.79      188.43      6.45 o 
   4  12   5      118.38      111.14      5.44 o 
   5  12   5      342.29      343.61      9.35 o 
   6  12   5       44.01       31.71      3.95 o 
   7  12   5       73.06       89.73      6.14 o 
  -9  13   5       13.71       16.63      9.10 o 
  -8  13   5      227.61      238.69     12.44 o 
  -7  13   5      181.20      183.60     10.29 o 
  -6  13   5       66.95       71.05      6.90 o 
  -5  13   5      165.93      154.80      8.43 o 
  -4  13   5      976.23      899.23     14.90 o 
  -3  13   5      508.07      468.19     10.89 o 
  -2  13   5     2260.20     2309.30     27.44 o 
  -1  13   5      315.18      288.83      6.27 o 
   0  13   5      765.18      747.93     12.95 o 
   1  13   5     2095.72     2004.04     27.63 o 
   2  13   5      158.15      123.80      5.12 o 
   3  13   5       34.06       35.46      3.53 o 
   4  13   5      140.09      129.24      5.59 o 
   5  13   5        2.80        4.57      2.39 o 
   6  13   5      102.04      113.69      6.98 o 
   7  13   5       91.45      106.12      6.70 o 
  -9  14   5      128.96      118.62     10.49 o 
  -8  14   5       44.67       37.68      6.61 o 
  -7  14   5       13.18       19.45      4.77 o 
  -6  14   5        6.90       11.05      3.03 o 
  -5  14   5      292.81      287.72      9.26 o 
  -4  14   5      106.20      123.33      5.01 o 
  -3  14   5        7.29        2.42      1.22 o 
  -2  14   5      159.73      152.96      4.66 o 
  -1  14   5      112.87      108.19      4.00 o 
   0  14   5       26.95       23.81      2.82 o 
   1  14   5      413.69      413.05      9.25 o 
   2  14   5      143.93      143.44      5.56 o 
   3  14   5        0.17        0.38      2.07 o 
   4  14   5        5.29        8.87      2.53 o 
   5  14   5       89.04       82.38      5.39 o 
   6  14   5        5.87        4.30      2.92 o 
   7  14   5        8.62       15.03      4.01 o 
  -8  15   5      510.01      555.43     19.63 o 
  -7  15   5       16.14       34.07      5.71 o 
  -6  15   5       18.29       21.21      3.54 o 
  -5  15   5        0.43        5.28      2.33 o 
  -4  15   5      144.81      148.94      5.39 o 
  -3  15   5       94.64      107.07      4.62 o 
  -2  15   5     1341.78     1315.69     20.21 o 
  -1  15   5      297.98      262.58      7.02 o 
   0  15   5     2530.04     2415.54     32.57 o 
   1  15   5      185.49      191.88      6.67 o 
   2  15   5       51.94       45.07      3.78 o 
   3  15   5      928.59      861.19     15.88 o 
   4  15   5      490.79      455.89     11.05 o 
   5  15   5       90.18       84.65      6.32 o 
   6  15   5      667.66      664.77     15.67 o 
   7  15   5       23.73       28.17      4.54 o 
  -8  16   5        3.12        8.31      7.93 o 
  -7  16   5      155.10      157.37     16.46 o 
  -6  16   5       48.34       53.63      5.01 o 
  -5  16   5        4.25        4.03      2.43 o 
  -4  16   5      154.23      168.94      8.72 o 
  -3  16   5       13.83       26.49      2.93 o 
  -2  16   5       90.68       76.34      4.38 o 
  -1  16   5        3.73        9.99      1.99 o 
   0  16   5       31.92       28.91      3.12 o 
   1  16   5       82.05       84.72      4.75 o 
   2  16   5        8.49       10.26      2.52 o 
   3  16   5      302.01      311.07      8.81 o 
   4  16   5       87.01       80.72      5.33 o 
   5  16   5        7.44        9.36      3.30 o 
   6  16   5       41.81       38.03      4.81 o 
  -8  17   5      141.85      175.07     11.75 o 
  -7  17   5      231.25      252.83     12.55 o 
  -6  17   5      227.71      214.85      8.74 o 
  -5  17   5      141.24      138.37     12.22 o 
  -4  17   5     1190.65     1158.97     28.59 o 
  -3  17   5       89.51       91.05      4.84 o 
  -2  17   5     1068.23     1057.92     17.84 o 
  -1  17   5       77.86       88.11      5.54 o 
   0  17   5      615.65      608.59     12.20 o 
   1  17   5       62.65       53.97      4.17 o 
   2  17   5     1328.42     1300.38     21.24 o 
   3  17   5       40.11       46.57      4.35 o 
   4  17   5      186.24      178.43      8.12 o 
   5  17   5       41.99       51.72      5.10 o 
   6  17   5        8.32       16.44      3.86 o 
  -7  18   5        3.89        5.23      3.39 o 
  -6  18   5      194.39      167.67     24.63 o 
  -5  18   5        5.54        4.06      3.06 o 
  -4  18   5      241.98      267.97     12.05 o 
  -3  18   5      406.16      393.67     11.31 o 
  -2  18   5        1.67        2.92      1.39 o 
  -1  18   5      591.46      541.20     13.42 o 
   0  18   5       43.28       52.58      4.02 o 
   1  18   5       67.33       68.89      4.61 o 
   2  18   5      991.94      987.01     20.57 o 
   3  18   5      402.69      381.16     10.31 o 
   4  18   5        2.79       -0.29      2.77 o 
   5  18   5       28.96       38.80      4.78 o 
  -7  19   5        3.38       14.60      4.19 o 
  -6  19   5      646.91      686.55     43.84 o 
  -5  19   5       20.09       20.80      5.11 o 
  -4  19   5      342.53      347.14     14.19 o 
  -3  19   5      212.72      227.58      8.60 o 
  -2  19   5      488.76      518.95     11.59 o 
  -1  19   5      166.18      167.02      7.25 o 
   0  19   5      305.83      289.80      9.85 o 
   1  19   5       45.25       43.63      4.61 o 
   2  19   5      537.08      518.16     17.55 o 
   3  19   5        8.67       15.71      3.15 o 
   4  19   5      240.49      240.12      8.72 o 
   5  19   5       25.17       32.49      4.56 o 
  -6  20   5      106.44      128.07     10.76 o 
  -5  20   5       14.07       27.01      5.51 o 
  -4  20   5        5.59       15.32      4.46 o 
  -3  20   5      342.32      370.66     14.20 o 
  -2  20   5       21.03       25.30      3.74 o 
  -1  20   5      161.47      158.14      7.42 o 
   0  20   5        0.08        2.13      1.57 o 
   1  20   5       79.47       77.51      5.15 o 
   2  20   5        0.53        4.54      2.61 o 
   3  20   5      330.26      359.98     15.16 o 
   4  20   5       77.53       92.59      6.42 o 
  -5  21   5      696.54      743.11     24.01 o 
  -4  21   5       59.30       85.52      8.51 o 
  -3  21   5      236.94      246.02      9.56 o 
  -2  21   5      232.20      202.97     10.36 o 
  -1  21   5      112.46      124.84      7.33 o 
   0  21   5      222.33      225.24      9.26 o 
   1  21   5        1.17        2.46      2.28 o 
   2  21   5      183.09      202.60      7.85 o 
   3  21   5        8.65       10.96      3.70 o 
  -4  22   5      136.20      186.39     11.48 o 
  -3  22   5        9.42        9.26      6.65 o 
  -2  22   5        6.19        5.91      3.96 o 
  -1  22   5       79.49       92.51      6.78 o 
   0  22   5      333.23      330.17     11.59 o 
   1  22   5       71.27       75.14      6.81 o 
   2  22   5       19.83       22.06      3.82 o 
  -3  23   5        4.99       17.22      7.99 o 
  -2  23   5      121.81      144.83     10.42 o 
  -1  23   5       20.42       15.16      5.25 o 
   0  23   5      119.25      125.15      8.19 o 
   1  23   5       12.42       15.04      5.28 o 
 -11   0   6      200.36      287.50     20.97 o 
  -9   0   6      507.41      473.83     15.94 o 
  -8   0   6       82.31       85.93      7.14 o 
  -7   0   6        0.46        6.71      3.09 o 
  -6   0   6      623.50      535.14     46.85 o 
  -5   0   6       99.40      102.58     10.41 o 
  -4   0   6     5805.20     6141.70    103.53 o 
  -3   0   6     1021.21     1099.12     22.75 o 
  -2   0   6     3951.82     3685.06     63.29 o 
  -1   0   6       62.07       53.33      2.70 o 
   0   0   6     1625.22     1643.83     24.52 o 
   1   0   6     1938.52     1983.04     29.18 o 
   2   0   6       15.05        3.48      1.81 o 
   3   0   6      708.62      784.91     15.59 o 
   4   0   6      469.90      427.17     12.37 o 
   5   0   6      170.15      150.30      7.50 o 
   6   0   6       17.62       19.36      3.94 o 
   7   0   6      304.40      294.22     19.27 o 
   8   0   6        7.12       13.33      7.92 o 
 -11   1   6        0.01        1.52      5.34 o 
 -10   1   6       44.28       58.65      5.76 o 
  -9   1   6      319.80      330.06      9.21 o 
  -8   1   6        7.19       10.70      2.40 o 
  -7   1   6      754.06      688.00     13.16 o 
  -6   1   6      700.06      642.57     12.09 o 
  -5   1   6      609.83      657.62     11.81 o 
  -4   1   6      447.44      450.01     11.27 o 
  -3   1   6      105.59      118.47      4.06 o 
  -2   1   6       66.11       65.95      3.07 o 
  -1   1   6      940.79      967.53     10.89 o 
   0   1   6       88.24       69.62      2.44 o 
   1   1   6      984.15     1086.41     12.48 o 
   2   1   6     1359.56     1501.79     16.53 o 
   3   1   6     1271.23     1358.59     17.05 o 
   4   1   6        9.97       15.76      2.36 o 
   5   1   6        1.59        1.52      1.51 o 
   6   1   6        2.41        5.07      2.85 o 
   7   1   6        0.00       -4.48      3.70 o 
   8   1   6        0.23        2.85      4.75 o 
 -11   2   6       61.60       65.48     11.08 o 
 -10   2   6        5.93        5.91      3.12 o 
  -9   2   6       30.75       42.23      6.16 o 
  -8   2   6      224.61      250.21      8.28 o 
  -7   2   6      106.58       95.64      4.76 o 
  -6   2   6       88.38       82.42      4.26 o 
  -5   2   6      199.39      195.83      5.84 o 
  -4   2   6      664.47      578.24     10.44 o 
  -3   2   6       66.96       61.90      3.15 o 
  -2   2   6     2474.64     2492.71     31.50 o 
  -1   2   6      392.70      379.83      5.41 o 
   0   2   6     5070.87     5158.44     49.11 o 
   1   2   6      709.99      700.42      8.88 o 
   2   2   6     1890.23     1816.75     19.43 o 
   3   2   6      499.20      469.90      7.92 o 
   4   2   6     1030.57      971.88     15.13 o 
   5   2   6        6.60        4.30      2.21 o 
   6   2   6      195.54      205.50      9.59 o 
   7   2   6      215.76      230.74      9.00 o 
   8   2   6      230.38      238.72     13.36 o 
 -11   3   6       83.31      101.56     14.23 o 
 -10   3   6        8.73       26.04      5.02 o 
  -9   3   6       96.81      102.18      6.73 o 
  -8   3   6       29.40       38.61      3.77 o 
  -7   3   6      338.91      301.25      9.53 o 
  -6   3   6       18.49       16.54      2.47 o 
  -5   3   6      134.41       99.90      4.34 o 
  -4   3   6      122.93      122.97      4.47 o 
  -3   3   6      987.91     1014.82     15.16 o 
  -2   3   6      779.05      761.81     10.02 o 
  -1   3   6      158.49      126.32      2.94 o 
   0   3   6      712.72      710.86      8.77 o 
   1   3   6      822.79      875.27     10.52 o 
   2   3   6     2532.29     2709.82     30.05 o 
   3   3   6        3.28        4.97      1.03 o 
   4   3   6      612.47      603.19      9.76 o 
   5   3   6       10.23        7.02      2.54 o 
   6   3   6      173.38      148.72      6.98 o 
   7   3   6      244.77      246.99     11.21 o 
   8   3   6       13.47       19.39      6.23 o 
 -11   4   6      108.27      112.03     12.57 o 
 -10   4   6        1.97        8.36      3.09 o 
  -9   4   6       12.18       10.55      3.19 o 
  -8   4   6      284.94      286.75      8.23 o 
  -7   4   6     1963.23     1874.25     27.35 o 
  -6   4   6     1222.79     1146.69     18.30 o 
  -5   4   6     1155.95     1166.35     17.97 o 
  -4   4   6      930.38      812.46     13.34 o 
  -3   4   6      223.31      176.77      5.08 o 
  -2   4   6     3444.21     3662.37     50.82 o 
  -1   4   6     1889.14     2004.03     20.59 o 
   0   4   6     1202.28     1097.08     12.45 o 
   1   4   6      363.70      367.30      5.73 o 
   2   4   6      824.72      791.83     10.94 o 
   3   4   6       30.12       33.11      2.54 o 
   4   4   6        0.78        2.30      1.90 o 
   5   4   6      172.04      135.73     12.35 o 
   6   4   6      360.38      365.54     10.90 o 
   7   4   6       61.99       76.58      6.00 o 
   8   4   6       86.00       95.07      9.74 o 
 -10   5   6      589.72      630.16     20.63 o 
  -9   5   6      172.32      156.70      7.65 o 
  -8   5   6      113.30      124.12      7.32 o 
  -7   5   6        2.27        0.61      1.90 o 
  -6   5   6     3133.42     2966.07     39.16 o 
  -5   5   6      832.20      797.70     18.89 o 
  -4   5   6     1566.54     1580.51     22.29 o 
  -3   5   6      406.74      406.28      6.53 o 
  -2   5   6      230.85      221.94      4.04 o 
  -1   5   6     5156.07     5613.18     53.38 o 
   0   5   6        0.77        1.27      0.98 o 
   1   5   6      437.59      417.82      6.26 o 
   2   5   6      175.11      148.61      3.97 o 
   3   5   6      281.67      215.83      7.44 o 
   4   5   6       30.28       29.03      2.99 o 
   5   5   6        0.19        2.79      2.28 o 
   6   5   6       80.79       89.79      5.87 o 
   7   5   6       39.31       41.32      4.83 o 
   8   5   6       21.22       38.46      5.12 o 
 -10   6   6        1.76        0.53      2.93 o 
  -9   6   6      263.95      273.93     23.20 o 
  -8   6   6       43.99       42.85      4.60 o 
  -7   6   6        6.80       10.09      2.41 o 
  -6   6   6       15.61       30.45      3.21 o 
  -5   6   6     1460.13     1366.07     20.51 o 
  -4   6   6     1061.52     1057.95     16.45 o 
  -3   6   6      102.12      103.28      3.87 o 
  -2   6   6     1046.24     1024.95     11.89 o 
  -1   6   6      763.74      813.18      9.95 o 
   0   6   6      765.58      714.16      9.05 o 
   1   6   6      166.93      149.83      3.83 o 
   2   6   6     1303.19     1317.85     16.41 o 
   3   6   6       23.08       16.24      2.44 o 
   4   6   6     1612.38     1508.50     26.49 o 
   5   6   6      204.26      189.25      6.39 o 
   6   6   6        0.45        0.29      1.77 o 
   7   6   6       32.40       33.88      4.57 o 
   8   6   6      212.34      222.55     12.38 o 
 -10   7   6        8.95       10.57      4.65 o 
  -9   7   6        0.49        5.21      2.60 o 
  -8   7   6      404.75      356.13     36.44 o 
  -7   7   6      264.96      286.66      7.99 o 
  -6   7   6      468.44      425.25      9.62 o 
  -5   7   6      112.05       78.87      4.23 o 
  -4   7   6       43.29       47.83      3.31 o 
  -3   7   6      621.87      580.93      8.83 o 
  -2   7   6       15.48        8.75      1.30 o 
  -1   7   6      203.24      184.35      3.87 o 
   0   7   6      868.88      869.92     10.63 o 
   1   7   6      538.61      464.03      7.50 o 
   2   7   6      835.92      774.80     21.36 o 
   3   7   6      198.12      219.31      6.36 o 
   4   7   6      211.60      187.77      6.21 o 
   5   7   6        6.68       10.76      2.56 o 
   6   7   6       55.68       62.62      4.56 o 
   7   7   6        3.44        5.36      2.42 o 
   8   7   6       37.96       46.49      5.64 o 
 -10   8   6       58.60       58.55      7.83 o 
  -9   8   6      136.56      140.62     10.30 o 
  -8   8   6       23.46        7.22      5.76 o 
  -7   8   6        9.92        9.31      2.31 o 
  -6   8   6      896.49      876.71     15.42 o 
  -5   8   6      126.71      150.24      5.38 o 
  -4   8   6       60.12       66.13      3.77 o 
  -3   8   6      243.36      252.45      9.01 o 
  -2   8   6        3.78        7.70      1.33 o 
  -1   8   6      129.72      151.47      3.59 o 
   0   8   6      327.55      315.72      6.83 o 
   1   8   6      189.55      197.27      5.61 o 
   2   8   6     1176.38     1087.43     26.41 o 
   3   8   6      406.44      392.87      8.87 o 
   4   8   6        3.88        1.78      1.97 o 
   5   8   6       16.86       17.12      2.85 o 
   6   8   6      492.08      473.54     11.31 o 
   7   8   6      111.89      110.49      7.12 o 
   8   8   6      445.76      452.89     14.11 o 
 -10   9   6        7.63       13.47      6.82 o 
  -9   9   6       16.94       26.50      5.66 o 
  -8   9   6      584.56      651.14     20.57 o 
  -7   9   6       41.21       44.02      6.21 o 
  -6   9   6       40.76       48.80      3.84 o 
  -5   9   6      146.47      145.62      8.18 o 
  -4   9   6      343.42      341.32      7.99 o 
  -3   9   6     1024.94      985.22     17.62 o 
  -2   9   6        4.89       11.07      1.42 o 
  -1   9   6      159.66      158.32      3.79 o 
   0   9   6      380.16      360.74      6.47 o 
   1   9   6      674.11      638.05     11.34 o 
   2   9   6      293.73      279.55      8.34 o 
   3   9   6      206.89      178.83      5.95 o 
   4   9   6      116.40      107.27      5.21 o 
   5   9   6      111.33      106.21      5.46 o 
   6   9   6      116.60      122.15      6.17 o 
   7   9   6       90.93       93.72      5.94 o 
   8   9   6        4.78        5.44      2.85 o 
 -10  10   6       15.14       14.16      5.16 o 
  -9  10   6      493.69      506.93     18.69 o 
  -8  10   6       53.70       52.78      6.98 o 
  -6  10   6        6.14        4.53      1.80 o 
  -5  10   6      520.51      472.64     12.70 o 
  -4  10   6      143.53      130.28      5.88 o 
  -3  10   6     1963.71     2010.13     27.61 o 
  -2  10   6        5.73        3.54      1.32 o 
  -1  10   6       38.52       34.19      2.09 o 
   0  10   6        0.06       -0.85      1.23 o 
   1  10   6      154.46      141.63      7.66 o 
   2  10   6      968.16      969.58     17.14 o 
   3  10   6      306.15      280.34      9.41 o 
   4  10   6      581.16      580.18     12.08 o 
   5  10   6      121.25      123.03      5.85 o 
   6  10   6      498.90      452.81     12.97 o 
   7  10   6      170.30      174.51      7.59 o 
  -9  11   6      226.51      248.80     12.84 o 
  -8  11   6       15.98        6.12      6.12 o 
  -7  11   6       12.23        3.31      3.86 o 
  -5  11   6      103.98      102.09      4.82 o 
  -4  11   6       71.87       66.07      4.33 o 
  -3  11   6      168.14      153.71      5.16 o 
  -2  11   6        2.09        2.75      1.34 o 
  -1  11   6        0.63        1.06      1.14 o 
   0  11   6       38.84       33.02      2.96 o 
   1  11   6      537.76      548.78     10.65 o 
   2  11   6     1201.25     1151.19     18.28 o 
   3  11   6       81.80       75.25      4.63 o 
   4  11   6     1436.03     1398.06     22.20 o 
   5  11   6      166.34      178.92      6.79 o 
   6  11   6       28.56       26.94      3.75 o 
   7  11   6       45.21       61.29      6.07 o 
  -9  12   6      772.24      883.39     41.79 o 
  -6  12   6       11.77        4.21      3.41 o 
  -5  12   6      789.30      786.95     22.63 o 
  -4  12   6      199.73      209.76      7.34 o 
  -3  12   6       72.31       93.00      3.61 o 
  -2  12   6       11.63       17.65      1.83 o 
  -1  12   6       77.94       74.84      6.77 o 
   0  12   6       15.44       13.59      2.50 o 
   1  12   6       14.75       14.80      2.52 o 
   2  12   6      847.91      785.75     14.12 o 
   3  12   6      129.86      139.51      5.64 o 
   4  12   6     1321.43     1260.14     20.82 o 
   5  12   6      294.14      283.09      8.73 o 
   6  12   6       13.10       11.94      3.95 o 
   7  12   6      114.39      132.12      7.37 o 
  -9  13   6        0.02       -2.16      6.08 o 
  -8  13   6      111.69      125.66     10.04 o 
  -6  13   6        8.58        8.47      3.30 o 
  -5  13   6      103.56      116.18      6.01 o 
  -4  13   6        6.08        5.58      1.57 o 
  -3  13   6      500.90      466.50      8.29 o 
  -2  13   6      487.37      434.16      8.13 o 
  -1  13   6      190.15      168.22      5.46 o 
   0  13   6      708.90      665.17     15.50 o 
   1  13   6      360.72      344.22      8.84 o 
   2  13   6       23.18       25.72      3.21 o 
   3  13   6       24.89       21.20      3.08 o 
   4  13   6       25.71       23.45      3.37 o 
   5  13   6       77.56       81.50      5.44 o 
   6  13   6      164.18      153.17      7.31 o 
   7  13   6        8.04        9.05      3.66 o 
  -9  14   6      425.10      446.44     24.11 o 
  -8  14   6        5.74        2.66      4.42 o 
  -7  14   6     1005.62     1075.28     28.32 o 
  -6  14   6       37.28       38.32      5.78 o 
  -4  14   6      135.26      133.37      7.53 o 
  -3  14   6      348.25      321.60      6.29 o 
  -2  14   6       34.62       26.09      2.49 o 
  -1  14   6        4.63        1.38      1.38 o 
   0  14   6      841.37      840.38     14.60 o 
   1  14   6      134.74      124.59      5.17 o 
   2  14   6      927.83      874.97     15.69 o 
   3  14   6      948.00      877.45     16.10 o 
   4  14   6       19.27       22.82      4.22 o 
   5  14   6      253.58      260.54      9.88 o 
   6  14   6      790.84      772.09     16.57 o 
  -8  15   6       41.26       33.60      6.34 o 
  -7  15   6       38.94       44.00      6.67 o 
  -6  15   6       34.52       34.56      5.48 o 
  -5  15   6       17.03        8.60      4.37 o 
  -4  15   6      122.24      123.03      6.26 o 
  -3  15   6      108.92       61.41     19.94 o 
  -2  15   6      314.97      276.70     11.58 o 
  -1  15   6      263.13      279.68      7.43 o 
   0  15   6       52.45       41.50      3.48 o 
   1  15   6        6.57        9.83      2.36 o 
   2  15   6      197.03      201.33      6.88 o 
   3  15   6        2.90        4.19      2.35 o 
   4  15   6       21.44       22.01      3.53 o 
   5  15   6      547.67      531.35     13.01 o 
   6  15   6       35.93       46.10      5.16 o 
  -8  16   6        2.40        4.47      4.96 o 
  -7  16   6      435.69      469.75     17.27 o 
  -6  16   6       33.78       35.82      5.17 o 
  -5  16   6      457.43      256.81     15.35 o 
  -4  16   6       63.88       67.23      5.14 o 
  -3  16   6        1.32        1.67      1.41 o 
  -2  16   6       28.85       27.16      2.94 o 
  -1  16   6       10.41        3.49      1.56 o 
   0  16   6       34.44       34.71      3.34 o 
   1  16   6      223.89      224.04      7.14 o 
   2  16   6      138.22      144.60      6.07 o 
   3  16   6      405.58      410.09     12.36 o 
   4  16   6      169.14      160.87      7.02 o 
   5  16   6      236.87      223.16      8.57 o 
   6  16   6      769.66      774.19     17.10 o 
  -7  17   6      136.63      126.30      9.82 o 
  -6  17   6      221.13      174.49     29.86 o 
  -5  17   6       63.59       49.44     17.11 o 
  -4  17   6       37.67       35.84      5.22 o 
  -3  17   6       93.05      103.27      5.94 o 
  -2  17   6       10.00       12.91      2.87 o 
  -1  17   6        9.34       18.58      2.67 o 
   0  17   6      160.99      155.37      5.92 o 
   1  17   6      343.45      340.33      9.08 o 
   2  17   6       50.32       51.93      4.41 o 
   3  17   6        3.94        4.74      2.78 o 
   4  17   6      554.69      572.26     13.51 o 
   5  17   6       36.83       38.85      4.89 o 
  -7  18   6      204.96      221.72     12.13 o 
  -6  18   6       17.61        4.95      7.16 o 
  -5  18   6      126.40      136.73      9.79 o 
  -4  18   6       23.90       23.93      4.58 o 
  -3  18   6      119.58      119.58      6.22 o 
  -2  18   6       15.09       19.89      3.18 o 
  -1  18   6      345.35      295.08     18.71 o 
   0  18   6        1.21        3.10      2.21 o 
   1  18   6       21.13       15.36      2.98 o 
   2  18   6        9.77       10.54      2.82 o 
   3  18   6       17.90       16.09      3.43 o 
   4  18   6      436.10      453.16     12.99 o 
   5  18   6        0.49        2.42      3.27 o 
  -6  19   6      105.96       81.12     55.04 o 
  -5  19   6      208.36      199.86     11.51 o 
  -4  19   6        0.20        5.50      3.62 o 
  -3  19   6      314.44      319.25     13.16 o 
  -2  19   6       69.45       68.51      5.43 o 
  -1  19   6      175.68      187.59      7.93 o 
   0  19   6      100.11       88.51      5.21 o 
   1  19   6       13.39       16.98      3.03 o 
   2  19   6       43.28       44.65      4.37 o 
   3  19   6      200.75      199.94      7.97 o 
   4  19   6       44.37       47.67      5.24 o 
  -6  20   6      153.18      109.61     40.89 o 
  -5  20   6       21.93       21.29      5.65 o 
  -4  20   6        3.23        3.71      3.34 o 
  -3  20   6       62.63       72.82      7.36 o 
  -2  20   6      590.19      630.01     19.39 o 
  -1  20   6        0.65        3.40      1.68 o 
   0  20   6      318.30      327.56     12.20 o 
   1  20   6       40.66       45.56      4.21 o 
   2  20   6      308.14      301.38      9.54 o 
   3  20   6       94.42      109.44      6.76 o 
  -5  21   6      107.59      123.27     10.32 o 
  -4  21   6        0.04       -1.19      4.09 o 
  -3  21   6      163.26      176.69     14.82 o 
  -2  21   6        0.58       10.54      6.19 o 
  -1  21   6      457.01      473.65     13.67 o 
   0  21   6      204.72      223.52      9.37 o 
   1  21   6      224.64      224.79      8.11 o 
   2  21   6       63.82       82.59      6.17 o 
  -3  22   6      155.26      167.53     15.66 o 
  -2  22   6       18.88       55.34     10.29 o 
  -1  22   6       75.92      102.57      7.25 o 
   0  22   6       86.03      103.20      7.39 o 
   1  22   6       61.36       69.59      6.72 o 
 -11   1   7      172.06      241.17     14.22 o 
 -10   1   7      555.82      543.06     15.40 o 
  -9   1   7     1760.13     1760.60     27.63 o 
  -8   1   7       94.98      100.00      5.35 o 
  -7   1   7     1342.90     1246.95     20.25 o 
  -6   1   7      107.33       94.83      4.63 o 
  -5   1   7      567.15      493.98     11.60 o 
  -4   1   7        2.91       14.16      2.14 o 
  -3   1   7     1276.57     1293.69     18.85 o 
  -2   1   7      286.37      272.41      6.39 o 
  -1   1   7       12.19       21.66      2.68 o 
   0   1   7        7.26       16.24      1.70 o 
   1   1   7       36.44       29.82      1.96 o 
   2   1   7      529.11      564.45      8.17 o 
   3   1   7      348.30      303.49      9.96 o 
   4   1   7     1378.05     1363.09     20.00 o 
   5   1   7       29.36       35.94      3.36 o 
   6   1   7      157.79      160.31      7.43 o 
   7   1   7       55.51       63.39      8.02 o 
   8   1   7      524.86      631.91     22.49 o 
 -11   2   7      196.78      215.01     13.65 o 
 -10   2   7        9.57       22.82      4.93 o 
  -9   2   7      117.54      143.03      8.33 o 
  -8   2   7        2.58        5.79      2.35 o 
  -7   2   7      142.88      118.47      5.43 o 
  -6   2   7       23.81       13.43      2.50 o 
  -5   2   7      247.99      220.39      6.43 o 
  -4   2   7       98.74      106.68      4.33 o 
  -3   2   7       13.00       11.28      1.93 o 
  -2   2   7       85.47       66.99      3.37 o 
  -1   2   7      130.86      133.12      3.57 o 
   0   2   7        0.05        0.45      0.99 o 
   1   2   7        8.93       11.16      1.48 o 
   2   2   7        7.25       17.38      1.77 o 
   3   2   7      431.02      463.12     14.77 o 
   4   2   7     1501.83     1430.11     20.80 o 
   5   2   7       86.92       89.27      8.21 o 
   6   2   7        4.39        4.58      4.06 o 
   7   2   7      169.89      181.10     11.94 o 
   8   2   7      251.11      285.92     15.23 o 
 -10   3   7      478.90      506.85     14.92 o 
  -9   3   7      300.87      340.01      9.57 o 
  -8   3   7       68.03       60.56      4.53 o 
  -7   3   7      732.24      696.82     13.64 o 
  -6   3   7      128.71      117.25      5.04 o 
  -5   3   7     1986.00     1892.39     26.64 o 
  -4   3   7       29.62       27.26      2.76 o 
  -3   3   7       53.21       69.04      3.61 o 
  -2   3   7     1037.29     1071.50     13.58 o 
  -1   3   7      385.90      412.09      6.82 o 
   0   3   7      117.70       91.46      2.84 o 
   1   3   7       42.33       47.36      2.27 o 
   2   3   7       91.29       83.04      3.65 o 
   3   3   7      894.07      838.77     19.52 o 
   4   3   7       45.55       55.92      4.50 o 
   5   3   7      911.89      829.91     17.52 o 
   6   3   7      968.18      942.51     19.89 o 
   7   3   7      286.22      306.18     10.78 o 
   8   3   7      144.86      173.17     12.68 o 
 -10   4   7      218.11      260.26     10.57 o 
  -9   4   7      408.39      388.22     16.83 o 
  -8   4   7     1255.55     1142.52     19.74 o 
  -7   4   7      427.91      497.81     11.15 o 
  -6   4   7       56.12       50.80      3.89 o 
  -5   4   7      185.35      153.91      5.46 o 
  -4   4   7      227.45      204.13      6.00 o 
  -3   4   7      265.58      238.71      6.27 o 
  -2   4   7      268.14      270.96      5.14 o 
  -1   4   7      386.36      351.27      6.71 o 
   0   4   7       42.39       33.71      1.95 o 
   1   4   7      743.63      658.92      8.87 o 
   2   4   7     1876.41     1930.25     22.81 o 
   3   4   7      122.41      119.43      3.94 o 
   4   4   7       17.17       20.82      4.04 o 
   5   4   7      219.03      195.14      7.78 o 
   6   4   7       63.97       69.36      5.68 o 
   7   4   7        0.29        1.59      3.78 o 
   8   4   7       21.39       22.57      6.75 o 
 -10   5   7        3.93        7.46      3.20 o 
  -9   5   7       81.05       70.32      9.60 o 
  -8   5   7       22.07       20.52      3.09 o 
  -7   5   7      552.64      532.16     11.61 o 
  -6   5   7      256.45      229.42      6.99 o 
  -5   5   7        3.96        8.28      2.12 o 
  -4   5   7      342.47      335.62     10.00 o 
  -3   5   7      180.03      185.82      5.52 o 
  -2   5   7      702.72      808.27     12.15 o 
  -1   5   7       36.68       38.43      2.00 o 
   0   5   7       52.76       49.09      2.25 o 
   1   5   7       10.39       12.68      1.55 o 
   2   5   7        5.55        6.69      1.47 o 
   3   5   7        6.93        4.20      1.95 o 
   4   5   7      260.71      259.35      7.31 o 
   5   5   7        3.83        3.64      2.18 o 
   6   5   7      610.68      602.28     15.00 o 
   7   5   7        0.31        4.09      3.71 o 
   8   5   7        0.12        3.89      4.34 o 
 -10   6   7        0.94        5.15      3.18 o 
  -9   6   7        0.81        3.98      2.84 o 
  -8   6   7       96.67      108.54      5.77 o 
  -7   6   7      223.69      225.29      7.33 o 
  -6   6   7      112.86      116.67      5.18 o 
  -5   6   7      411.21      325.64     11.99 o 
  -4   6   7        6.67       13.20      2.34 o 
  -3   6   7     2001.43     1865.93     25.73 o 
  -2   6   7        9.26       13.61      1.54 o 
  -1   6   7       78.15       77.27      3.56 o 
   0   6   7      765.96      722.25      9.47 o 
   1   6   7      202.55      187.02      4.57 o 
   2   6   7      118.62      111.86      4.70 o 
   3   6   7        0.60        0.77      1.96 o 
   4   6   7       32.36       40.36      4.02 o 
   5   6   7      156.47      160.04     13.56 o 
   6   6   7       81.13       87.56      7.61 o 
   7   6   7       30.03       26.33      6.13 o 
   8   6   7       15.85       19.73      4.28 o 
 -10   7   7        4.66        0.15      3.60 o 
  -9   7   7      166.67      152.01     10.40 o 
  -8   7   7       36.27       29.39      4.38 o 
  -7   7   7      237.70      255.59      8.08 o 
  -6   7   7       14.82       16.88      3.29 o 
  -5   7   7      332.02      303.51      7.85 o 
  -4   7   7      183.09      162.08      5.53 o 
  -3   7   7      424.72      348.41      7.96 o 
  -2   7   7       82.16       78.75      3.01 o 
  -1   7   7       62.09       62.78      2.49 o 
   0   7   7     1087.51     1036.69     18.02 o 
   1   7   7      362.41      324.74     10.95 o 
   2   7   7     1423.70     1373.47     20.34 o 
   3   7   7      189.47      180.21      5.98 o 
   4   7   7      638.32      628.59     12.52 o 
   5   7   7       67.49       86.29      5.05 o 
   6   7   7       27.12       29.80      4.87 o 
   7   7   7       49.48       47.22      5.47 o 
 -10   8   7       50.81       50.24      7.59 o 
  -9   8   7       35.62       47.05      6.96 o 
  -8   8   7       16.12       19.11      3.69 o 
  -7   8   7      386.95      376.82      9.68 o 
  -6   8   7      462.02      427.48     12.74 o 
  -5   8   7       52.51       62.40      4.06 o 
  -4   8   7      115.96      104.53      4.67 o 
  -3   8   7      166.89      132.60      5.00 o 
  -2   8   7        0.80        4.81      1.46 o 
  -1   8   7     1086.68     1026.68     32.85 o 
   0   8   7       36.64       44.77      2.87 o 
   1   8   7        9.43        7.27      1.84 o 
   2   8   7       12.50        8.07      2.21 o 
   3   8   7      241.89      245.47      7.17 o 
   4   8   7      407.02      386.68      9.49 o 
   5   8   7       20.14       22.45      3.21 o 
   6   8   7        0.46        0.61      2.41 o 
   7   8   7       32.57       32.51      4.86 o 
 -10   9   7      164.87      137.51     11.44 o 
  -9   9   7      140.75      153.79     16.18 o 
  -8   9   7      142.98      169.90     10.25 o 
  -7   9   7      103.18      101.36      5.46 o 
  -6   9   7      398.01      379.33      9.36 o 
  -5   9   7      459.27      460.06     15.40 o 
  -4   9   7     1586.28     1519.19     22.50 o 
  -3   9   7     1206.37     1199.49     18.38 o 
  -2   9   7      607.91      604.38      9.50 o 
  -1   9   7      342.09      354.92      6.11 o 
   0   9   7      119.21      117.39      4.53 o 
   1   9   7      972.02      955.04     15.51 o 
   2   9   7     2474.72     2420.08     32.58 o 
   3   9   7      467.35      424.77      9.81 o 
   4   9   7        1.59        1.91      2.21 o 
   5   9   7        3.90        8.21      2.64 o 
   6   9   7        8.64        9.38      2.96 o 
   7   9   7      108.91      116.54      7.88 o 
 -10  10   7      156.92      173.72     16.16 o 
  -9  10   7       85.62       80.96      9.01 o 
  -8  10   7      122.38      123.77      9.88 o 
  -7  10   7      333.94      322.14     13.56 o 
  -6  10   7        7.23       11.24      2.37 o 
  -5  10   7     2241.70     2180.76     30.73 o 
  -4  10   7      343.25      307.01      8.28 o 
  -3  10   7      317.74      305.95      7.57 o 
  -2  10   7       55.62       63.66      3.09 o 
  -1  10   7      216.05      228.11      4.85 o 
   0  10   7      993.69      933.42     15.10 o 
   1  10   7      621.16      572.76     11.11 o 
   2  10   7      860.10      825.30     14.55 o 
   3  10   7        3.73        4.46      2.34 o 
   4  10   7      273.42      257.79      7.94 o 
   5  10   7      102.33      104.36      5.79 o 
   6  10   7      210.58      191.41      7.66 o 
   7  10   7      115.52      118.20      7.29 o 
  -9  11   7        2.44        0.88      4.45 o 
  -8  11   7       27.09       22.68      5.35 o 
  -7  11   7      126.93      126.79      9.50 o 
  -6  11   7        2.10        2.38      1.96 o 
  -5  11   7       57.95       59.45      4.20 o 
  -4  11   7     1116.87     1034.75     19.94 o 
  -3  11   7      138.27      133.32      5.08 o 
  -2  11   7     1246.11     1180.44     25.63 o 
  -1  11   7      303.08      255.94      8.85 o 
   0  11   7     1923.73     1917.34     26.58 o 
   1  11   7       98.45       95.58      4.67 o 
   2  11   7      111.67       98.93      4.97 o 
   3  11   7      107.21      102.28      5.30 o 
   4  11   7      379.63      397.60     10.13 o 
   5  11   7       38.47       39.26      4.41 o 
   6  11   7      123.68      147.58      8.71 o 
   7  11   7        7.09        7.58      3.53 o 
  -9  12   7       25.67       22.21      8.66 o 
  -8  12   7       14.14       12.20      5.23 o 
  -7  12   7       50.44       50.22      6.80 o 
  -6  12   7      226.21      214.80     25.21 o 
  -5  12   7      267.15      248.69      7.41 o 
  -4  12   7        1.88        0.36      1.43 o 
  -3  12   7       83.53       94.26      4.56 o 
  -2  12   7        2.25        4.97      1.99 o 
  -1  12   7      294.96      258.81      6.85 o 
   0  12   7        9.28        7.47      1.65 o 
   1  12   7      805.36      768.75     19.78 o 
   2  12   7        0.45        2.15      2.10 o 
   3  12   7      307.03      290.90      8.32 o 
   4  12   7       84.11       78.98      5.21 o 
   5  12   7       94.04       87.45      5.77 o 
   6  12   7       51.04       58.17      5.32 o 
  -9  13   7       31.23       30.85     13.08 o 
  -8  13   7        3.99       13.05      7.71 o 
  -7  13   7       92.19       84.49      9.44 o 
  -6  13   7      534.80      513.56     17.36 o 
  -5  13   7       10.06        5.44      2.47 o 
  -4  13   7        8.69        9.89      2.24 o 
  -3  13   7      280.41      238.48      6.86 o 
  -2  13   7      977.50      914.59     18.34 o 
  -1  13   7      193.82      172.91      7.28 o 
   0  13   7     1078.21     1086.20     17.55 o 
   1  13   7      973.85      946.40     16.28 o 
   2  13   7        2.92        3.17      2.15 o 
   3  13   7      485.39      451.57     12.76 o 
   4  13   7      793.31      745.12     15.17 o 
   5  13   7       81.36       78.51      5.62 o 
   6  13   7       13.75       14.73      3.85 o 
  -8  14   7      215.16      249.12     13.22 o 
  -7  14   7       54.88       51.98     11.17 o 
  -6  14   7       79.83       86.34      8.11 o 
  -5  14   7        0.58        0.00      1.35 o 
  -4  14   7       24.51       22.83      2.85 o 
  -3  14   7        0.06        3.42      1.76 o 
  -2  14   7        1.36        0.25      1.72 o 
  -1  14   7       13.50       16.93      2.61 o 
   0  14   7      124.57      128.97      6.05 o 
   1  14   7       43.66       48.67      3.97 o 
   2  14   7       43.34       49.03      4.07 o 
   3  14   7       73.46       75.35      5.97 o 
   4  14   7        1.02        1.63      2.52 o 
   5  14   7       91.88       99.52      6.34 o 
   6  14   7        2.53        5.87      3.56 o 
  -8  15   7       82.29       80.74      9.23 o 
  -7  15   7       31.24       40.02      6.58 o 
  -5  15   7       46.22       67.54     10.86 o 
  -4  15   7     1064.81     1036.33     25.94 o 
  -3  15   7       27.02       30.75      3.12 o 
  -2  15   7      783.68      804.76     24.96 o 
  -1  15   7       98.51      111.45      5.30 o 
   0  15   7      550.87      545.95     17.57 o 
   1  15   7      133.90      125.04      5.42 o 
   2  15   7      500.84      435.58     13.33 o 
   3  15   7        2.98        3.31      2.50 o 
   4  15   7       15.37       16.82      4.57 o 
   5  15   7        9.59       13.79      4.41 o 
  -8  16   7       21.07       22.14      6.63 o 
  -7  16   7       22.11       47.34      6.91 o 
  -6  16   7      157.42      117.53     11.17 o 
  -5  16   7        1.52        2.99      1.52 o 
  -4  16   7        6.90        4.85      3.55 o 
  -3  16   7        7.91       10.93      2.84 o 
  -2  16   7       86.96       82.58      6.50 o 
  -1  16   7      375.83      377.40      9.20 o 
   0  16   7      900.43      879.65     15.94 o 
   1  16   7      115.14      111.72      5.71 o 
   2  16   7        0.65        1.06      2.23 o 
   3  16   7       44.04       46.45      4.50 o 
   4  16   7        5.87        4.81      3.16 o 
   5  16   7       35.57       33.85      4.69 o 
  -7  17   7        0.32       -3.96      5.23 o 
  -6  17   7        5.69        3.92      2.24 o 
  -5  17   7      125.31      125.24     14.82 o 
  -3  17   7      555.49      473.05     36.26 o 
  -2  17   7     1479.62     1475.15     31.27 o 
  -1  17   7     1358.36     1325.60     21.26 o 
   0  17   7      515.21      471.18     10.90 o 
   1  17   7      530.81      480.30     11.33 o 
   2  17   7      191.06      203.04      7.46 o 
   3  17   7      385.96      390.25     10.86 o 
   4  17   7      482.03      490.39     12.83 o 
  -5  18   7       10.81        1.52      3.11 o 
  -4  18   7      134.72       75.07      9.58 o 
  -3  18   7        2.36        5.11      1.62 o 
  -2  18   7      101.71       43.77      6.44 o 
  -1  18   7      301.29      309.06      9.99 o 
   0  18   7       37.27       43.27      3.97 o 
   1  18   7        1.07        0.90      2.25 o 
   2  18   7        2.26        3.44      2.63 o 
   3  18   7       28.42       36.14      4.48 o 
   4  18   7      101.81      103.32      6.97 o 
  -4  19   7       27.25       35.81      5.71 o 
  -3  19   7       14.89       15.02      6.04 o 
  -2  19   7      103.61      111.66      8.40 o 
  -1  19   7        4.84        3.35      2.43 o 
   0  19   7      192.22      204.16      7.28 o 
   1  19   7       45.19       50.95      4.63 o 
   2  19   7      466.83      494.11     12.46 o 
   3  19   7       71.05       92.50      6.46 o 
  -4  20   7      227.20      226.14     16.78 o 
  -2  20   7      522.10      584.66     18.89 o 
  -1  20   7       10.10       19.10      4.58 o 
   0  20   7       81.55       93.57      5.96 o 
   1  20   7      136.50      142.47      8.53 o 
   2  20   7      240.44      227.81      8.67 o 
  -4  21   7       80.50       79.75     35.13 o 
  -3  21   7       87.84       78.18     11.49 o 
  -2  21   7        8.22        6.06      3.80 o 
  -1  21   7       88.07       74.37      7.89 o 
   0  21   7       19.58       17.88      3.20 o 
   1  21   7       41.52       40.94      4.47 o 
  -2  22   7        9.08        0.46      7.04 o 
  -1  22   7        7.00        4.77      4.64 o 
 -10   0   8     1142.64     1207.12     31.33 o 
  -9   0   8      176.76      153.88      9.65 o 
  -8   0   8       14.50       22.48      4.17 o 
  -7   0   8      246.21      210.38      9.96 o 
  -6   0   8      941.80      827.04     33.15 o 
  -5   0   8      120.01      134.67      7.52 o 
  -4   0   8      823.06      764.72     19.03 o 
  -3   0   8      298.63      258.36      9.60 o 
  -2   0   8     1796.62     1702.20     33.57 o 
  -1   0   8     6345.04     6231.78    104.99 o 
   0   0   8      805.41      685.97     18.30 o 
   1   0   8      348.33      380.38      9.04 o 
   2   0   8      201.02      213.64      6.75 o 
   3   0   8        0.20        2.23      1.75 o 
   4   0   8      684.77      563.40     15.70 o 
   5   0   8      174.21      154.00      8.19 o 
   6   0   8        3.07        5.02      5.94 o 
   7   0   8        0.17        0.25      6.75 o 
 -10   1   8       12.36       19.13      3.64 o 
  -9   1   8      209.12      191.86      7.39 o 
  -8   1   8        0.03        1.84      2.10 o 
  -7   1   8       38.13       32.48      3.51 o 
  -6   1   8       98.85       87.38      4.87 o 
  -5   1   8      134.71      137.65      6.97 o 
  -4   1   8       28.22       30.81      2.94 o 
  -3   1   8      300.10      287.40      7.15 o 
  -2   1   8      664.87      625.88     11.26 o 
  -1   1   8       11.69       14.76      1.72 o 
   0   1   8     1136.96     1100.15     14.51 o 
   1   1   8       20.59       22.18      1.96 o 
   2   1   8       28.27       27.77      2.18 o 
   3   1   8       76.38       85.43      4.90 o 
   4   1   8      105.09      101.37      6.28 o 
   5   1   8       70.64       69.01      5.27 o 
   6   1   8        3.08        5.42      4.11 o 
   7   1   8        0.13        0.18      4.93 o 
 -10   2   8      166.81      178.56      9.17 o 
  -9   2   8       18.43       20.64      3.42 o 
  -8   2   8        7.39       10.47      2.69 o 
  -7   2   8        0.08        1.20      3.06 o 
  -6   2   8      222.67      225.06      7.04 o 
  -5   2   8       44.55       49.43      3.77 o 
  -4   2   8      971.40      858.64     14.61 o 
  -3   2   8       69.54       64.06      3.72 o 
  -2   2   8     1304.52     1299.40     19.17 o 
  -1   2   8       59.52       67.58      3.10 o 
   0   2   8      386.76      407.57      7.26 o 
   1   2   8       61.63       50.56      2.49 o 
   2   2   8       24.11       15.19      2.09 o 
   3   2   8      453.22      438.78      8.16 o 
   4   2   8        3.91        6.98      3.04 o 
   5   2   8      190.80      189.24      7.81 o 
   6   2   8       44.31       59.87      5.49 o 
   7   2   8       77.54       83.16     12.91 o 
 -10   3   8      210.84      256.98     11.08 o 
  -9   3   8        0.04        1.68      2.47 o 
  -8   3   8       47.81       55.67      4.44 o 
  -7   3   8      334.69      299.87      8.54 o 
  -6   3   8     1700.47     1562.29     23.82 o 
  -5   3   8       78.45       88.88      4.65 o 
  -4   3   8      281.99      279.14      7.30 o 
  -3   3   8      151.27      120.57      5.62 o 
  -2   3   8      173.45      173.60      5.42 o 
  -1   3   8      638.58      626.31      9.48 o 
   0   3   8      966.62      915.33     12.70 o 
   1   3   8      149.80      138.86      3.94 o 
   2   3   8       12.10       14.06      2.00 o 
   3   3   8       18.92       32.56      2.57 o 
   4   3   8      846.96      779.20     16.54 o 
   5   3   8        2.31        5.66      2.05 o 
   6   3   8      180.26      186.97      8.34 o 
   7   3   8       33.22       39.18      9.51 o 
 -10   4   8       61.06       53.22      6.08 o 
  -9   4   8        9.60        9.93      2.77 o 
  -8   4   8      344.90      372.83      9.99 o 
  -7   4   8       56.41       54.62      4.40 o 
  -6   4   8      245.78      247.54      7.52 o 
  -5   4   8      863.38      787.14     14.26 o 
  -4   4   8     1900.29     1808.77     25.78 o 
  -3   4   8      308.40      279.01      7.14 o 
  -2   4   8     1854.52     1759.26     24.46 o 
  -1   4   8      224.42      234.14      5.16 o 
   0   4   8     3387.73     3312.62     49.83 o 
   1   4   8     2801.18     2836.60     31.87 o 
   2   4   8     3169.25     2966.22     33.51 o 
   3   4   8      423.29      366.27      8.64 o 
   4   4   8      606.34      555.68     17.19 o 
   5   4   8       53.20       47.43      4.68 o 
   6   4   8      187.67      191.65      8.31 o 
   7   4   8      249.94      271.43     10.42 o 
 -10   5   8        7.72       20.02      4.53 o 
  -9   5   8      155.55      174.06      8.50 o 
  -8   5   8       70.10       89.53      5.53 o 
  -7   5   8      204.59      199.17      7.04 o 
  -6   5   8       92.25       83.73      4.94 o 
  -5   5   8     1040.13      880.32     15.54 o 
  -4   5   8      126.30      101.70      4.69 o 
  -3   5   8      334.06      273.51      7.09 o 
  -2   5   8       91.85       82.45      3.94 o 
  -1   5   8      640.75      611.82      9.47 o 
   0   5   8      817.04      819.01     11.78 o 
   1   5   8      303.27      297.90      6.19 o 
   2   5   8       28.47       19.10      2.68 o 
   3   5   8        0.06        1.60      2.02 o 
   4   5   8       16.04       19.12      2.85 o 
   5   5   8        9.24        9.59      2.79 o 
   6   5   8        2.44        9.15      3.20 o 
   7   5   8        2.42        4.26      4.33 o 
 -10   6   8       55.42       78.59      8.94 o 
  -9   6   8      129.83      148.52      8.65 o 
  -8   6   8        6.65        3.57      2.41 o 
  -7   6   8      518.41      482.59     11.30 o 
  -6   6   8       20.68       16.45      2.89 o 
  -5   6   8      147.85      145.42      5.69 o 
  -4   6   8       78.81       69.96      4.18 o 
  -3   6   8      815.32      821.07     14.08 o 
  -2   6   8       80.40       70.40      3.83 o 
  -1   6   8       44.42       40.94      2.51 o 
   0   6   8       18.60       12.39      1.65 o 
   1   6   8       21.54       24.83      2.25 o 
   2   6   8       12.90        8.30      2.29 o 
   3   6   8       66.64       59.44      4.05 o 
   4   6   8       58.19       75.44      4.68 o 
   5   6   8        0.69        0.46      1.96 o 
   6   6   8      460.31      464.51     13.36 o 
   7   6   8      126.88      142.20      8.37 o 
 -10   7   8       35.56       37.42      7.79 o 
  -9   7   8       25.11       25.34      4.51 o 
  -8   7   8      213.53      199.62      7.45 o 
  -7   7   8      209.89      212.41      7.38 o 
  -6   7   8      131.87      129.17      5.69 o 
  -5   7   8       16.04       13.62      2.59 o 
  -4   7   8      145.95       97.34      4.73 o 
  -3   7   8      729.98      686.74     12.54 o 
  -2   7   8       54.73       56.49      3.59 o 
  -1   7   8       25.53       29.35      2.33 o 
   0   7   8      160.37      139.27      4.12 o 
   1   7   8      327.80      300.45      7.50 o 
   2   7   8      947.98      868.84     17.18 o 
   3   7   8        0.60        2.74      2.17 o 
   4   7   8       28.13       37.64      3.83 o 
   5   7   8       35.24       37.45      3.90 o 
   6   7   8       23.52       28.39      5.75 o 
   7   7   8      168.05      200.20      9.55 o 
 -10   8   8       44.67       57.06      8.26 o 
  -9   8   8       29.82       34.01      5.08 o 
  -8   8   8      120.63      117.77      7.59 o 
  -7   8   8      679.03      636.40     13.56 o 
  -6   8   8      212.43      193.97      6.80 o 
  -5   8   8      215.23      217.84      6.95 o 
  -4   8   8      738.28      692.92     13.09 o 
  -3   8   8      630.57      580.55     11.30 o 
  -2   8   8       41.45       41.20      3.25 o 
  -1   8   8      108.54      105.78      3.79 o 
   0   8   8      259.35      246.36      6.54 o 
   1   8   8       76.52       84.49      4.30 o 
   2   8   8      941.46      927.54     15.81 o 
   3   8   8      119.05      111.83      5.33 o 
   4   8   8      286.59      301.79      8.60 o 
   5   8   8       43.63       34.20      3.87 o 
   6   8   8       54.85       51.70      5.79 o 
   7   8   8       40.09       58.31      6.28 o 
  -9   9   8       60.27       63.82      8.26 o 
  -8   9   8      146.11      140.06      9.73 o 
  -7   9   8      137.46      143.69      6.23 o 
  -6   9   8      196.58      202.27      6.97 o 
  -5   9   8       74.09       66.53      4.54 o 
  -4   9   8        5.30        4.06      1.50 o 
  -3   9   8      720.91      763.03     13.67 o 
  -2   9   8       15.90        6.96      1.70 o 
  -1   9   8      245.83      234.00      6.33 o 
   0   9   8       39.49       42.74      3.26 o 
   1   9   8      287.61      273.38      7.38 o 
   2   9   8     1217.41     1171.37     18.87 o 
   3   9   8        1.37        2.42      2.22 o 
   4   9   8       29.38       30.70      3.47 o 
   5   9   8        0.41        2.89      2.51 o 
   6   9   8       96.50      128.47      6.91 o 
  -9  10   8      332.85      341.85     22.77 o 
  -8  10   8       34.87       60.15     10.96 o 
  -7  10   8      330.82      347.51      9.60 o 
  -6  10   8      124.62      142.67     16.00 o 
  -5  10   8      267.25      264.44      7.79 o 
  -4  10   8       68.69       60.56      4.13 o 
  -3  10   8        3.27        3.69      1.51 o 
  -2  10   8      181.52      165.25      5.57 o 
  -1  10   8        3.86        4.63      3.77 o 
   0  10   8        8.71        6.62      1.78 o 
   1  10   8      129.32      115.08      5.04 o 
   2  10   8       42.51       48.62      3.92 o 
   3  10   8       37.65       36.37      3.79 o 
   4  10   8       84.44       83.94      5.29 o 
   5  10   8        6.97        4.79      3.00 o 
   6  10   8      354.80      367.83     11.70 o 
  -9  11   8      253.31      293.06     15.49 o 
  -8  11   8      238.73      298.76     14.06 o 
  -7  11   8       75.23       65.73      8.17 o 
  -6  11   8       69.25       80.18      5.03 o 
  -5  11   8     1103.74     1076.16     18.46 o 
  -4  11   8      362.39      357.36      8.94 o 
  -3  11   8       92.64       91.56      6.47 o 
  -2  11   8      471.50      403.39     10.74 o 
  -1  11   8      300.07      230.67     21.30 o 
   0  11   8       13.54        9.28      2.99 o 
   1  11   8        4.71        3.40      2.09 o 
   2  11   8       11.31       13.44      3.56 o 
   3  11   8       36.29       39.70      3.83 o 
   4  11   8      102.46      106.89      6.35 o 
   5  11   8      175.97      188.52      7.60 o 
   6  11   8       29.08       39.77      4.82 o 
  -9  12   8     1053.88     1138.43     32.11 o 
  -8  12   8        1.30        6.84      4.61 o 
  -7  12   8      326.02      322.16     17.75 o 
  -6  12   8      143.26      163.80     15.36 o 
  -5  12   8      852.80      850.02     15.79 o 
  -4  12   8      167.69      160.20      5.99 o 
  -3  12   8       77.93       92.02      4.72 o 
  -2  12   8      127.63      109.38      5.63 o 
  -1  12   8       45.76       33.15      3.73 o 
   0  12   8      279.23      268.87      7.41 o 
   1  12   8        4.99        5.54      2.25 o 
   2  12   8      401.81      417.32     10.10 o 
   3  12   8     1404.71     1390.66     22.65 o 
   4  12   8      179.67      189.25     11.13 o 
   5  12   8       56.19       73.50      5.68 o 
   6  12   8      610.11      634.54     15.19 o 
  -8  13   8       23.33       25.68      6.56 o 
  -7  13   8        3.67        4.66      2.57 o 
  -6  13   8       99.64       86.61     19.78 o 
  -5  13   8       24.38       28.33      3.25 o 
  -4  13   8      230.82      237.71      7.27 o 
  -3  13   8      163.09      153.06      6.77 o 
  -2  13   8       19.84        9.79      3.44 o 
  -1  13   8      939.53      869.49     17.74 o 
   0  13   8        0.18        1.57      2.03 o 
   1  13   8       37.78       37.24      3.58 o 
   2  13   8       20.34       21.29      3.79 o 
   3  13   8       17.64       21.81      3.38 o 
   4  13   8      266.24      262.85     10.67 o 
   5  13   8       25.29       25.28      4.25 o 
  -8  14   8      131.46      160.04     12.14 o 
  -7  14   8      450.90      453.71     17.41 o 
  -6  14   8       56.06       60.71     12.45 o 
  -5  14   8      745.20      798.45     23.22 o 
  -4  14   8       31.84       29.44      3.89 o 
  -3  14   8      165.70      159.08      6.95 o 
  -2  14   8        0.01       -0.42      1.57 o 
  -1  14   8       19.05       16.16      3.14 o 
   0  14   8       18.12       19.53      2.85 o 
   1  14   8       28.61       36.36      3.57 o 
   2  14   8        0.30        3.28      2.28 o 
   3  14   8       56.04       62.50      6.75 o 
   4  14   8     1034.56     1026.51     19.48 o 
   5  14   8      190.59      212.08      8.66 o 
  -8  15   8        8.51        4.99      5.22 o 
  -7  15   8        0.31        5.30      7.53 o 
  -6  15   8        0.35        1.83      2.05 o 
  -5  15   8      144.14      119.12      6.53 o 
  -4  15   8        1.14        4.82      1.91 o 
  -3  15   8      160.72      141.62      6.53 o 
  -2  15   8        0.22        0.10      1.56 o 
  -1  15   8      163.47      138.66      8.85 o 
   0  15   8       44.69       42.11      3.84 o 
   1  15   8       29.65       40.19      3.75 o 
   2  15   8        5.99        4.90      2.60 o 
   3  15   8        8.34        7.99      3.04 o 
   4  15   8      136.28      134.68      7.17 o 
   5  15   8       98.37      119.10      7.23 o 
  -7  16   8      562.10      635.03     41.03 o 
  -6  16   8      476.17      486.50     26.87 o 
  -5  16   8       29.12       32.92      9.05 o 
  -4  16   8       78.67       83.05      9.72 o 
  -3  16   8       66.36       69.77      8.88 o 
  -2  16   8       22.10       20.82      5.36 o 
  -1  16   8        5.95        7.23      2.56 o 
   0  16   8        7.34       13.18      2.93 o 
   1  16   8       26.59       31.79      4.27 o 
   2  16   8      139.93      151.40      7.83 o 
   3  16   8      307.80      307.12      9.63 o 
   4  16   8      137.45      143.49      7.58 o 
  -7  17   8        0.03       -0.14      4.28 o 
  -6  17   8       67.52       83.52     13.37 o 
  -5  17   8        0.04        2.62      5.80 o 
  -3  17   8      179.97      145.36     10.93 o 
  -2  17   8       45.93       48.43      4.57 o 
  -1  17   8       96.63       86.70      5.86 o 
   0  17   8        0.10        0.56      2.50 o 
   1  17   8      170.60      154.32      6.70 o 
   2  17   8       51.12       57.66      5.11 o 
   3  17   8       32.61       35.52      4.42 o 
   4  17   8       67.43       60.05      6.48 o 
  -6  18   8        1.28       -2.83      7.14 o 
  -5  18   8       35.06       49.01     10.40 o 
  -4  18   8       44.93       21.88     26.78 o 
  -3  18   8        9.63        5.78      3.41 o 
  -2  18   8        0.54        6.18      2.50 o 
  -1  18   8        0.89        5.75      2.61 o 
   0  18   8       52.15       47.71      4.94 o 
   1  18   8        0.10        2.70      2.60 o 
   2  18   8       61.79       65.27      5.41 o 
   3  18   8      101.79      112.30      6.90 o 
  -5  19   8      191.15      255.18     19.31 o 
  -4  19   8       14.09        0.94      5.99 o 
  -3  19   8       84.77       73.04     23.92 o 
  -2  19   8        3.34        6.36      2.51 o 
  -1  19   8      823.36      830.57     18.90 o 
   0  19   8      106.95      125.03      7.37 o 
   1  19   8      112.98      136.20      6.93 o 
   2  19   8      119.87      127.87      7.14 o 
  -4  20   8       82.74       14.84     13.98 o 
  -3  20   8      123.47      101.27     21.39 o 
  -2  20   8       22.16       17.19      6.12 o 
  -1  20   8       20.25       31.79      4.60 o 
   0  20   8      329.93      386.92     14.94 o 
   1  20   8       21.05       22.55      4.60 o 
  -2  21   8        1.64        4.90      3.31 o 
  -1  21   8       40.28       34.44      7.67 o 
 -10   1   9        6.49       20.07      3.89 o 
  -9   1   9      716.16      730.60     15.76 o 
  -8   1   9      100.16      109.46      6.12 o 
  -7   1   9      500.74      467.50     11.21 o 
  -6   1   9      392.52      334.14      8.91 o 
  -5   1   9      417.56      396.97      9.51 o 
  -4   1   9       40.00       41.30      3.53 o 
  -3   1   9       66.35       50.99      3.65 o 
  -2   1   9       54.45       59.82      3.76 o 
  -1   1   9      734.15      694.65     19.68 o 
   0   1   9       45.39       42.42      2.69 o 
   1   1   9      265.40      258.07      5.37 o 
   2   1   9       85.47       88.13      4.66 o 
   3   1   9      103.16       75.37      4.07 o 
   4   1   9     1193.87     1134.39     21.60 o 
   5   1   9      133.48      163.83     12.73 o 
   6   1   9      226.47      275.16     13.60 o 
   7   1   9       35.11       49.88      8.15 o 
 -10   2   9      175.55      173.14      7.93 o 
  -9   2   9        3.85       -0.11      2.68 o 
  -8   2   9       29.58       30.61      3.80 o 
  -7   2   9        3.67        6.23      2.44 o 
  -6   2   9        1.70        3.10      2.18 o 
  -5   2   9      224.53      197.85      6.55 o 
  -4   2   9      185.33      176.05      6.04 o 
  -3   2   9       33.46       32.24      3.11 o 
  -2   2   9      769.62      692.45     12.56 o 
  -1   2   9      561.40      530.76     10.36 o 
   0   2   9      264.31      256.37      5.78 o 
   1   2   9       57.93       51.02      2.97 o 
   2   2   9        0.04        2.37      1.44 o 
   3   2   9       10.51        4.63      1.73 o 
   4   2   9      227.34      191.02      7.64 o 
   5   2   9       49.95       51.52      5.00 o 
   6   2   9        7.51        3.03      4.60 o 
   7   2   9       30.18       35.77      7.39 o 
 -10   3   9       17.39       12.30      4.35 o 
  -9   3   9      480.51      470.12     12.16 o 
  -8   3   9       16.54       23.70      3.50 o 
  -7   3   9      713.94      647.75     13.72 o 
  -6   3   9        2.29        6.04      2.36 o 
  -5   3   9      148.10      146.73      8.69 o 
  -4   3   9      706.72      624.95     12.25 o 
  -3   3   9     1781.00     1714.13     24.84 o 
  -2   3   9       25.35       23.78      2.83 o 
  -1   3   9     1171.14     1129.69     17.50 o 
   0   3   9      561.23      536.46      9.07 o 
   1   3   9       33.21       24.62      2.95 o 
   2   3   9      508.63      483.38      8.61 o 
   3   3   9      125.13      143.87      5.44 o 
   4   3   9       21.47       29.41      4.74 o 
   5   3   9        6.65        6.25      3.49 o 
   6   3   9      519.58      607.36     29.60 o 
   7   3   9        3.30        2.33      4.91 o 
 -10   4   9       80.78       99.16      7.99 o 
  -9   4   9       49.56       77.20      5.62 o 
  -8   4   9      422.19      424.33     14.99 o 
  -7   4   9      264.19      249.75      8.04 o 
  -6   4   9      172.74      137.63      5.94 o 
  -5   4   9      451.44      412.31      9.92 o 
  -4   4   9       26.83       27.65      3.17 o 
  -3   4   9       30.04       21.76      3.14 o 
  -2   4   9       77.27       77.88      4.13 o 
  -1   4   9       46.37       41.61      3.28 o 
   0   4   9        1.94        5.14      1.64 o 
   1   4   9      255.44      227.41      6.21 o 
   2   4   9      293.50      223.82      6.52 o 
   3   4   9      488.78      471.34     10.34 o 
   4   4   9      508.30      484.83     12.62 o 
   5   4   9       12.84       11.23      2.63 o 
   6   4   9       64.40       82.33      6.50 o 
 -10   5   9       12.39       14.04      4.48 o 
  -9   5   9      238.51      249.47      9.34 o 
  -8   5   9       23.61       25.50      3.62 o 
  -7   5   9      263.73      261.37      8.29 o 
  -6   5   9      108.01      107.13      5.59 o 
  -5   5   9      745.42      697.53     13.67 o 
  -4   5   9      517.65      509.55     10.93 o 
  -3   5   9        9.50        9.94      2.29 o 
  -2   5   9        8.01        8.69      2.12 o 
  -1   5   9      112.16      120.96      6.64 o 
   0   5   9     2084.58     2051.55     30.73 o 
   1   5   9       48.25       52.31      3.35 o 
   2   5   9      130.72      126.93      5.13 o 
   3   5   9       31.33       24.94      3.08 o 
   4   5   9        9.82       16.40      2.79 o 
   5   5   9       63.96       74.72      5.89 o 
   6   5   9       66.54       78.70      6.40 o 
 -10   6   9       81.36      101.74      8.25 o 
  -9   6   9       13.47       21.80      4.41 o 
  -8   6   9        4.21        2.41      2.50 o 
  -7   6   9       52.50       61.23      4.83 o 
  -6   6   9       14.82       12.23      2.75 o 
  -5   6   9      294.50      264.96      7.88 o 
  -4   6   9      234.33      186.19      6.35 o 
  -3   6   9      637.55      611.44     11.98 o 
  -2   6   9      513.87      458.76      9.77 o 
  -1   6   9      602.24      555.85     10.85 o 
   0   6   9       43.24       54.02      3.38 o 
   1   6   9      235.48      241.56      7.93 o 
   2   6   9      688.59      703.81     13.13 o 
   3   6   9      258.90      243.27      7.41 o 
   4   6   9       72.42       66.84      4.63 o 
   5   6   9       18.00       19.20      3.90 o 
   6   6   9        0.06        6.69      3.60 o 
 -10   7   9       17.43        9.16      4.39 o 
  -9   7   9        1.12       -0.99      3.84 o 
  -8   7   9       44.58       43.15      4.39 o 
  -7   7   9      194.70      186.40      7.08 o 
  -6   7   9        1.84        1.94      2.29 o 
  -5   7   9       96.54      109.84      5.41 o 
  -4   7   9       44.69       39.94      3.63 o 
  -3   7   9        0.06        0.21      1.84 o 
  -2   7   9        0.68        2.39      1.27 o 
  -1   7   9      123.65      114.67      6.46 o 
   1   7   9      236.63      198.21      8.78 o 
   2   7   9        6.08       11.34      2.49 o 
   3   7   9       20.51       23.28      3.11 o 
   4   7   9      273.46      249.50      7.87 o 
   5   7   9        4.90        9.15      2.72 o 
   6   7   9       60.29       65.07      6.32 o 
  -9   8   9        6.18       12.67      4.26 o 
  -8   8   9       43.04       32.54      3.98 o 
  -7   8   9       18.80       29.09      4.53 o 
  -6   8   9      110.22      115.40      5.90 o 
  -5   8   9       78.06       77.06      8.74 o 
  -4   8   9      243.70      194.13      6.59 o 
  -3   8   9      125.98      123.31      5.17 o 
  -2   8   9       30.24       32.26      3.19 o 
  -1   8   9       74.47       88.12      4.34 o 
   0   8   9     1122.26     1049.73     24.69 o 
   1   8   9      173.92      152.32      5.60 o 
   2   8   9      108.07      119.80      8.35 o 
   3   8   9        2.05        3.10      2.16 o 
   4   8   9      211.09      201.30      7.25 o 
   5   8   9      122.78      137.34      8.01 o 
   6   8   9        0.11        5.34      3.15 o 
  -9   9   9        0.04        0.15      3.59 o 
  -8   9   9       36.17       34.31      4.98 o 
  -7   9   9       22.17       33.34      3.86 o 
  -6   9   9        0.06        1.69      2.04 o 
  -5   9   9        1.73        1.26      1.98 o 
  -4   9   9      116.84      107.71      5.21 o 
  -3   9   9     1031.20      919.06     15.91 o 
  -2   9   9      539.17      534.65     10.89 o 
  -1   9   9       22.58        8.10      4.27 o 
   1   9   9       74.81       71.14      4.33 o 
   2   9   9      784.01      755.06     16.79 o 
   3   9   9       71.31       63.45      4.57 o 
   4   9   9      470.04      501.41     13.21 o 
   5   9   9       34.59       38.91      4.35 o 
   6   9   9      153.86      161.84      8.97 o 
  -9  10   9       35.94       47.00      8.14 o 
  -8  10   9      544.97      538.94     15.62 o 
  -7  10   9      367.48      361.23     10.20 o 
  -6  10   9      100.05      102.35      5.69 o 
  -5  10   9       46.22       49.68      4.16 o 
  -4  10   9       20.83       19.83      2.82 o 
  -3  10   9     1695.44     1547.10     23.47 o 
  -2  10   9       43.68       42.29      4.33 o 
   0  10   9        0.87        0.03      1.64 o 
   1  10   9       77.15       86.02      4.86 o 
   2  10   9       27.12       30.03      3.98 o 
   3  10   9       43.52       36.37      3.80 o 
   4  10   9       54.61       70.70      5.21 o 
   5  10   9       22.68       33.72      4.18 o 
  -9  11   9      179.63      202.63     13.25 o 
  -8  11   9       29.78       70.14      8.48 o 
  -7  11   9       30.07       36.63      4.32 o 
  -6  11   9      267.88      257.46      8.23 o 
  -5  11   9      271.79      263.69      8.06 o 
  -4  11   9      205.72      201.56      7.31 o 
  -3  11   9      417.56      390.38      9.45 o 
  -2  11   9      900.87      852.73     33.65 o 
   0  11   9        0.19       -0.38      2.02 o 
   1  11   9     1421.53     1400.52     21.92 o 
   2  11   9      394.32      387.45     17.82 o 
   3  11   9      346.84      334.78      9.47 o 
   4  11   9       15.37       13.80      3.24 o 
   5  11   9       31.47       43.62      5.04 o 
  -8  12   9       98.14      109.00     10.24 o 
  -7  12   9       33.78       25.57      4.20 o 
  -6  12   9       97.50       93.17      5.65 o 
  -5  12   9      112.50      109.45      5.75 o 
  -4  12   9      123.35      120.29      7.03 o 
  -3  12   9      170.80      147.32      6.89 o 
  -2  12   9        0.07        1.77      1.72 o 
  -1  12   9       43.75       40.93      5.15 o 
   0  12   9       38.83       37.03      8.26 o 
   1  12   9        2.64        4.44      2.23 o 
   2  12   9       25.61       23.71      3.38 o 
   3  12   9      167.60      154.75      6.75 o 
   4  12   9       42.84       54.60      5.04 o 
   5  12   9       18.38       22.53      5.04 o 
  -8  13   9        7.96       12.07      5.88 o 
  -7  13   9      154.85      170.15     10.77 o 
  -6  13   9      529.66      555.88     12.79 o 
  -5  13   9       22.05       26.58      4.43 o 
  -4  13   9      874.94      813.04     18.34 o 
  -3  13   9      103.77       94.81      6.04 o 
   0  13   9     1138.46     1045.79     46.47 o 
   1  13   9       30.17       35.26      3.64 o 
   2  13   9       26.47       36.97      4.44 o 
   3  13   9      154.54      194.71      7.60 o 
   4  13   9        7.31        7.66      3.18 o 
   5  13   9      128.71      146.85      8.11 o 
  -8  14   9        0.01       -1.23      4.59 o 
  -7  14   9       38.07       53.87      7.69 o 
  -6  14   9        0.52        6.68      2.91 o 
  -5  14   9      233.20      243.86      9.52 o 
  -4  14   9       49.08       48.48      4.79 o 
  -3  14   9       23.60       24.08      3.62 o 
  -2  14   9       27.20       27.93     11.33 o 
  -1  14   9      110.94       99.67      7.68 o 
   0  14   9      107.39      103.08      6.23 o 
   1  14   9        0.72        1.93      2.29 o 
   2  14   9       74.33       75.64      5.26 o 
   3  14   9       35.92       36.30      4.39 o 
   4  14   9       50.25       68.82      5.75 o 
  -7  15   9      221.05      239.88     13.23 o 
  -6  15   9       52.58       49.91      6.80 o 
  -5  15   9       96.86      107.34     10.15 o 
  -4  15   9      314.54      307.11     10.23 o 
  -3  15   9      186.78      130.06     32.55 o 
  -1  15   9      309.36      304.88     12.46 o 
   0  15   9      100.50      114.09      6.52 o 
   1  15   9       72.94       74.43      5.91 o 
   2  15   9       86.46      109.12      6.13 o 
   3  15   9        5.27        6.30      3.18 o 
   4  15   9      160.77      170.48     13.25 o 
  -7  16   9        1.63        2.30      8.03 o 
  -6  16   9        3.07        2.27      5.48 o 
  -5  16   9      106.56      113.09      9.06 o 
  -4  16   9       97.11      117.09      6.76 o 
  -3  16   9        5.16        4.47      2.26 o 
  -2  16   9      101.09      104.38      8.01 o 
  -1  16   9      173.16      150.56      9.35 o 
   0  16   9       45.59       47.38      5.34 o 
   1  16   9        0.08        3.26      2.82 o 
   2  16   9       32.88       32.16      4.11 o 
   3  16   9        5.40        7.27      3.34 o 
  -6  17   9      150.09      176.51     18.63 o 
  -5  17   9       36.44       85.11     12.91 o 
  -4  17   9      125.72      143.01     10.04 o 
  -3  17   9      108.31      113.55      8.36 o 
  -2  17   9      399.35      419.95     15.19 o 
  -1  17   9      175.95      175.71     20.26 o 
   0  17   9      170.93      175.99      8.27 o 
   1  17   9      354.39      356.40     11.81 o 
   2  17   9      213.97      214.55      9.57 o 
   3  17   9        0.09        0.97      3.39 o 
  -5  18   9      356.55      442.05     25.46 o 
  -4  18   9       28.44       14.52      8.76 o 
  -3  18   9       81.73       80.59      7.41 o 
  -2  18   9      230.45      232.28     11.27 o 
  -1  18   9       19.38       21.21      4.00 o 
   0  18   9      229.32      224.69      9.38 o 
   1  18   9        2.63        7.26      3.61 o 
   2  18   9        6.57        7.67      4.02 o 
  -2  19   9        3.99        6.45      3.01 o 
  -1  19   9      112.55      126.48      9.88 o 
   0  19   9      122.13      127.72      7.89 o 
   1  19   9       92.20       94.24      8.95 o 
  -2  20   9       50.82       32.27      9.42 o 
  -1  20   9       38.30       43.54      5.36 o 
 -10   0  10       43.60       55.11     10.08 o 
  -9   0  10        2.53       -1.08      3.99 o 
  -8   0  10      104.78      109.01      9.06 o 
  -7   0  10        0.17       -0.50      3.11 o 
  -6   0  10       10.53       11.70      3.75 o 
  -5   0  10      532.38      478.14     15.68 o 
  -4   0  10     1757.07     1555.75     33.76 o 
  -3   0  10      604.89      549.50     16.25 o 
  -2   0  10     2553.58     2549.90     48.98 o 
  -1   0  10       32.29       40.90      4.78 o 
   0   0  10      472.39      498.28     14.34 o 
   1   0  10      146.43      124.80      7.87 o 
   2   0  10      195.74      186.11      8.03 o 
   3   0  10      175.27      200.09      8.76 o 
   4   0  10      198.96      224.17     15.24 o 
   5   0  10      361.18      344.50     20.19 o 
   6   0  10      409.26      491.45     26.73 o 
 -10   1  10      171.16      184.35      8.53 o 
  -9   1  10       12.81       17.62      3.72 o 
  -8   1  10       80.51       81.56      5.71 o 
  -7   1  10       11.93       10.26      2.75 o 
  -6   1  10       57.48       55.83      4.51 o 
  -5   1  10      111.12       91.02      5.23 o 
  -4   1  10       12.14        8.39      2.47 o 
  -3   1  10       27.01       27.25      3.27 o 
  -2   1  10     1799.23     1728.45     25.20 o 
  -1   1  10      383.47      387.05      8.95 o 
   0   1  10       81.67       95.61      6.75 o 
   1   1  10        3.02        2.48      1.35 o 
   2   1  10       19.60       17.55      2.09 o 
   3   1  10        8.25        4.67      1.41 o 
   4   1  10       13.43       17.65      4.20 o 
   5   1  10        5.98       13.37      4.55 o 
   6   1  10        2.71       -2.43      5.78 o 
 -10   2  10        2.68       15.71      3.97 o 
  -9   2  10        0.48        1.90      2.89 o 
  -8   2  10       84.27       96.17      6.99 o 
  -7   2  10       75.97       67.48      5.08 o 
  -6   2  10      454.57      439.50     12.73 o 
  -5   2  10        0.57        2.59      2.17 o 
  -4   2  10      778.64      757.25     14.38 o 
  -3   2  10      865.04      753.33     14.09 o 
  -2   2  10      214.02      179.72      6.16 o 
  -1   2  10     2321.14     2304.58     31.55 o 
   0   2  10      162.93      144.11      6.27 o 
   1   2  10      516.26      541.95     10.49 o 
   2   2  10      407.18      381.57      8.60 o 
   3   2  10        8.88        5.28      2.11 o 
   4   2  10        3.36        4.44      1.99 o 
   5   2  10        0.03       10.99      4.37 o 
   6   2  10       66.21       59.12     12.06 o 
 -10   3  10       65.57       94.08      6.85 o 
  -9   3  10       63.21       94.37      6.50 o 
  -8   3  10      183.49      214.38      8.03 o 
  -7   3  10       10.45       16.26      3.08 o 
  -6   3  10        1.13        0.78      2.15 o 
  -5   3  10      732.52      625.42     13.04 o 
  -4   3  10      994.43      949.42     16.80 o 
  -3   3  10     1180.60     1115.93     21.58 o 
  -2   3  10       15.49       12.52      2.55 o 
  -1   3  10        1.99        4.96      3.78 o 
   0   3  10       85.21       79.26      4.22 o 
   1   3  10       21.54       25.39      3.59 o 
   2   3  10      102.72       85.14      5.65 o 
   3   3  10        0.02        1.81      2.20 o 
   4   3  10       17.34       12.83      4.04 o 
   5   3  10      149.73      150.97      7.48 o 
   6   3  10       73.33       84.29      8.85 o 
  -9   4  10       32.35       39.38      4.71 o 
  -8   4  10        3.08        2.53      2.73 o 
  -7   4  10        1.50        4.43      3.97 o 
  -6   4  10      143.72      133.51      6.04 o 
  -5   4  10        0.23       -0.93      2.12 o 
  -4   4  10       87.06       80.12      4.87 o 
  -3   4  10     1560.68     1564.19     23.68 o 
  -2   4  10      656.17      601.72     11.93 o 
  -1   4  10       17.89       16.54      2.64 o 
   0   4  10      150.91      133.01      5.16 o 
   1   4  10       97.57      116.18      7.13 o 
   2   4  10        9.00       13.45      2.36 o 
   3   4  10      575.31      562.25     15.42 o 
   4   4  10      233.90      258.57     13.23 o 
   5   4  10        0.62        6.06      2.92 o 
   6   4  10      193.18      199.15     11.92 o 
  -9   5  10        3.35        9.28      3.31 o 
  -8   5  10       32.05       23.71      3.74 o 
  -7   5  10      281.58      289.78      9.08 o 
  -6   5  10       14.74       13.81      2.88 o 
  -5   5  10       40.67       30.44      3.65 o 
  -4   5  10      385.83      326.90      8.78 o 
  -3   5  10      236.32      227.58      7.11 o 
  -2   5  10       26.95       25.41      3.66 o 
  -1   5  10      211.16      198.07      6.26 o 
   1   5  10       36.76       37.42      7.32 o 
   2   5  10      495.94      463.50     12.02 o 
   3   5  10       36.14       44.08      4.05 o 
   4   5  10      429.31      397.44     11.65 o 
   5   5  10        6.58        7.40      2.30 o 
   6   5  10        4.66        3.20      3.33 o 
  -9   6  10       58.96       68.66      5.93 o 
  -8   6  10        0.79        1.30      2.60 o 
  -7   6  10      122.71      126.99      6.55 o 
  -6   6  10       79.50       77.15      5.18 o 
  -5   6  10      769.65      706.24     14.33 o 
  -4   6  10       69.13       57.98      4.37 o 
  -3   6  10       20.48       24.09      3.05 o 
  -2   6  10        1.23        1.80      1.76 o 
  -1   6  10        9.32       12.39      2.42 o 
   0   6  10      588.29      540.69     16.22 o 
   2   6  10       70.48       72.12      6.57 o 
   3   6  10       11.25       14.86      2.78 o 
   4   6  10      108.17      102.80      5.63 o 
   5   6  10       16.82       14.53      4.91 o 
  -9   7  10      133.64      138.78      9.07 o 
  -8   7  10      301.98      299.41      9.74 o 
  -7   7  10       87.76       85.40      5.81 o 
  -6   7  10      287.41      295.49      9.79 o 
  -5   7  10      498.53      474.15     11.25 o 
  -4   7  10       71.84       62.13      4.45 o 
  -3   7  10       90.82       95.47      5.05 o 
  -2   7  10      236.45      231.51      6.92 o 
  -1   7  10      427.22      398.65     10.99 o 
   0   7  10        5.84        2.26      1.35 o 
   1   7  10       47.08       38.28      5.26 o 
   2   7  10      254.34      239.62     18.29 o 
   3   7  10        1.52        1.43      2.13 o 
   4   7  10        0.31        1.76      2.42 o 
   5   7  10        2.20        6.35      3.50 o 
  -9   8  10       83.07       91.01      7.97 o 
  -8   8  10       48.60       52.73      5.09 o 
  -7   8  10       91.48      101.19      6.11 o 
  -6   8  10        7.68       12.83      2.85 o 
  -5   8  10      527.71      526.11     12.01 o 
  -4   8  10      239.37      217.02      7.61 o 
  -3   8  10      206.90      219.55      7.09 o 
  -2   8  10      105.40      116.36      5.23 o 
  -1   8  10       73.54       61.13     28.11 o 
   1   8  10       33.52       36.07      5.14 o 
   2   8  10      184.88      180.69     10.03 o 
   3   8  10        1.15        2.24      1.94 o 
   4   8  10      172.68      194.67      7.45 o 
   5   8  10      178.67      194.55     15.60 o 
  -9   9  10      167.10      195.27     10.68 o 
  -8   9  10       15.16       15.44      3.45 o 
  -7   9  10       78.78       87.25      5.91 o 
  -6   9  10       57.94       61.55      4.85 o 
  -5   9  10      273.11      256.94      8.10 o 
  -4   9  10       67.58       46.10      3.99 o 
  -3   9  10        2.60        4.83      2.19 o 
  -2   9  10      275.23      257.81      8.90 o 
  -1   9  10       67.43       66.43      6.31 o 
   1   9  10       93.80       85.42     13.51 o 
   2   9  10      318.39      313.10      8.70 o 
   3   9  10       48.32       49.26      4.34 o 
   4   9  10       47.57       59.03      4.96 o 
   5   9  10      153.10      178.22      7.87 o 
  -8  10  10       84.84       90.82      7.64 o 
  -7  10  10      457.17      447.68     11.89 o 
  -6  10  10       13.22       13.54      3.11 o 
  -5  10  10        2.58        5.91      2.44 o 
  -4  10  10       30.66       21.94      3.18 o 
  -3  10  10       68.90       61.57      4.41 o 
  -2  10  10       11.33       15.87      3.26 o 
  -1  10  10        3.72       -0.13      1.37 o 
   0  10  10       31.87       31.54      4.93 o 
   1  10  10       44.88       41.50      5.68 o 
   2  10  10      171.82      175.81      7.63 o 
   3  10  10      243.36      233.40      8.36 o 
   4  10  10        0.80        5.85      2.76 o 
   5  10  10      100.13      118.61      7.06 o 
  -8  11  10        0.04        3.21      3.75 o 
  -7  11  10        2.70        0.45      2.55 o 
  -6  11  10        1.83        5.26      2.99 o 
  -5  11  10       33.89       38.94      3.94 o 
  -4  11  10      126.47      123.63      5.78 o 
  -3  11  10      283.60      280.80     13.51 o 
  -2  11  10      705.89      700.20     24.42 o 
  -1  11  10        0.06        5.08      1.93 o 
   0  11  10      196.91      188.35      9.73 o 
   1  11  10      122.38      100.83      7.94 o 
   2  11  10      151.95      166.72      7.63 o 
   3  11  10        4.25        0.96      2.63 o 
   4  11  10      177.01      210.27      8.15 o 
  -8  12  10      582.02      685.05     23.63 o 
  -7  12  10      718.27      766.10     16.53 o 
  -6  12  10      406.94      442.40     11.57 o 
  -5  12  10      549.04      566.97     12.93 o 
  -4  12  10      412.60      409.46     15.40 o 
  -3  12  10       64.70       81.63      5.91 o 
  -2  12  10        0.01        0.63      2.96 o 
  -1  12  10       13.20        6.60      4.75 o 
   0  12  10        1.73        1.63      1.95 o 
   1  12  10       83.07       75.17      8.69 o 
   2  12  10      132.36      145.81      7.48 o 
   3  12  10       54.88       62.30      5.14 o 
   4  12  10      535.87      554.87     13.78 o 
  -7  13  10       64.20       51.69      5.90 o 
  -6  13  10       12.51       14.56      3.32 o 
  -5  13  10       66.35       70.97      6.17 o 
  -4  13  10      104.18      115.64      6.99 o 
  -3  13  10      106.75      113.16      6.73 o 
  -2  13  10      251.46      216.08     10.50 o 
  -1  13  10       23.39       25.05      4.79 o 
   0  13  10       46.76       49.15      7.51 o 
   1  13  10        3.12        7.29      2.70 o 
   2  13  10       66.27       72.14      6.13 o 
   3  13  10       17.22       20.29      3.81 o 
   4  13  10      106.33      113.82      6.98 o 
  -7  14  10       24.28        5.24      3.19 o 
  -6  14  10       28.11       27.81      3.89 o 
  -5  14  10       49.20       62.42      5.79 o 
  -4  14  10       26.71       25.31      4.06 o 
  -3  14  10       17.18       20.65      3.53 o 
  -2  14  10       81.43       88.83      7.67 o 
  -1  14  10       54.27       53.61      6.35 o 
   0  14  10       50.44       47.06      6.35 o 
   1  14  10       37.16       36.80      4.52 o 
   2  14  10      152.43      164.02      8.39 o 
   3  14  10       90.53      115.02      7.76 o 
  -6  15  10       65.44       50.13     16.30 o 
  -5  15  10       38.29       50.61      5.38 o 
  -4  15  10       90.61       98.03      6.83 o 
  -3  15  10       18.11       24.22      7.71 o 
  -2  15  10        9.66       10.20      3.90 o 
  -1  15  10       13.19       26.30      5.62 o 
   0  15  10        0.84        2.32      2.54 o 
   1  15  10       15.72        9.75      3.45 o 
   2  15  10      117.74      115.10      7.60 o 
   3  15  10       60.44       68.21      6.74 o 
  -6  16  10       40.65       46.21     11.28 o 
  -5  16  10       77.47      101.66      8.66 o 
  -4  16  10       10.93       15.95      3.56 o 
  -3  16  10       68.18       75.65      7.52 o 
  -2  16  10       47.09       43.94      6.12 o 
  -1  16  10        6.94        2.95      2.37 o 
   0  16  10       11.93        7.85      3.12 o 
   1  16  10        0.71        6.29      3.42 o 
   2  16  10        0.25        4.14      3.47 o 
  -5  17  10      214.18      226.85     11.97 o 
  -4  17  10        1.23        2.85      2.98 o 
  -3  17  10      137.96      160.70      9.83 o 
  -2  17  10        1.95        4.41      3.62 o 
  -1  17  10      154.71      192.96     28.39 o 
   0  17  10       14.27       17.65      4.21 o 
   1  17  10        0.25        1.39      3.30 o 
  -4  18  10        0.05        1.49      2.87 o 
  -3  18  10        3.15        3.92      3.68 o 
  -2  18  10       84.86       88.24      8.27 o 
  -1  18  10       13.75        8.42      4.06 o 
   0  18  10        3.09        2.14      4.17 o 
  -9   1  11      311.38      319.65     10.66 o 
  -8   1  11        7.17       20.09      3.86 o 
  -7   1  11      308.47      280.97      9.20 o 
  -6   1  11      209.89      189.36      7.27 o 
  -5   1  11      196.01      183.30      8.07 o 
  -4   1  11      302.83      298.74      8.63 o 
  -3   1  11      318.97      326.41      8.83 o 
  -2   1  11       58.24       61.12      4.62 o 
  -1   1  11        0.02        1.11      1.79 o 
   0   1  11       83.54       82.06      4.47 o 
   1   1  11        1.43        0.87      1.63 o 
   2   1  11       79.34       60.18     20.88 o 
   3   1  11       95.90      128.39      7.29 o 
   4   1  11       57.38       53.81      6.54 o 
   5   1  11       10.11       12.38      5.01 o 
  -9   2  11       37.90       49.08      5.41 o 
  -8   2  11      364.15      353.63     10.76 o 
  -7   2  11       45.17       35.04      4.21 o 
  -6   2  11       50.28       42.52      4.30 o 
  -5   2  11      149.48      128.84      6.18 o 
  -4   2  11      459.44      449.86     10.87 o 
  -3   2  11      266.19      229.34      7.39 o 
  -2   2  11      172.08      161.05      6.09 o 
  -1   2  11      127.93      126.15      5.32 o 
   0   2  11        2.67        8.73      2.19 o 
   1   2  11       13.02       14.64      3.06 o 
   2   2  11       20.80       21.03      3.97 o 
   3   2  11       45.20       64.23      5.99 o 
   4   2  11       14.70       21.81      3.45 o 
   5   2  11       65.07       79.11      8.16 o 
  -9   3  11      320.38      330.74     10.91 o 
  -8   3  11      202.53      204.11      8.26 o 
  -7   3  11      589.91      539.56     13.13 o 
  -6   3  11      205.37      180.79      7.22 o 
  -5   3  11       28.36       24.35      3.31 o 
  -4   3  11      182.71      171.18      6.69 o 
  -3   3  11       57.11       49.44      4.24 o 
  -2   3  11        6.17        6.84      2.36 o 
  -1   3  11       55.42       61.80      4.18 o 
   0   3  11      450.70      423.39      9.61 o 
   2   3  11       64.87       70.64      6.24 o 
   3   3  11        5.49        2.32      1.71 o 
   4   3  11      820.71      831.89     39.57 o 
   5   3  11      119.75      115.61      9.37 o 
  -9   4  11        1.00        0.12      3.31 o 
  -8   4  11        5.62        9.56      3.18 o 
  -7   4  11      234.28      247.79      9.11 o 
  -6   4  11        1.22        1.09      2.45 o 
  -5   4  11      433.23      415.99     10.74 o 
  -4   4  11       46.75       39.90      3.96 o 
  -3   4  11      682.30      669.34     13.54 o 
  -2   4  11        7.42        9.89      2.35 o 
  -1   4  11       40.17       41.71      3.72 o 
   0   4  11      268.64      263.53      8.42 o 
   1   4  11       23.81       27.96      4.43 o 
   2   4  11      197.12      215.85      9.87 o 
   3   4  11        0.24        2.30      1.61 o 
   4   4  11        7.79        3.80      3.97 o 
   5   4  11      304.92      324.22     11.74 o 
  -9   5  11        7.15        5.52      3.64 o 
  -8   5  11       23.82       22.64      3.96 o 
  -7   5  11       17.45       18.85      3.61 o 
  -6   5  11       41.62       27.30      3.70 o 
  -5   5  11      359.19      360.20      9.91 o 
  -4   5  11      115.83      110.79      5.75 o 
  -3   5  11        7.68       13.25      4.34 o 
  -2   5  11      139.76      127.16      5.49 o 
  -1   5  11      144.71      115.53      5.27 o 
   0   5  11       18.91       13.50      5.51 o 
   1   5  11      111.35       98.46      8.17 o 
   2   5  11      417.98      446.53     14.94 o 
   3   5  11       27.37       20.71      4.21 o 
   4   5  11       31.68       47.89      5.01 o 
   5   5  11       21.52       25.07      4.67 o 
  -9   6  11        1.72        4.58      3.75 o 
  -8   6  11      157.94      173.46      8.02 o 
  -7   6  11       12.63       11.80      4.73 o 
  -6   6  11      264.57      223.25      8.09 o 
  -5   6  11        5.36        9.81      2.66 o 
  -4   6  11      287.00      271.33      8.26 o 
  -3   6  11       54.48       56.73      4.35 o 
  -2   6  11       66.98       64.01      4.40 o 
  -1   6  11      218.26      214.80      7.94 o 
   0   6  11      198.57      171.19     16.64 o 
   1   6  11        0.13       -0.02      1.80 o 
   2   6  11      101.25      119.11     14.85 o 
   3   6  11       11.28       17.81      3.23 o 
   4   6  11      328.27      354.04     11.43 o 
   5   6  11       71.89       76.29      7.76 o 
  -9   7  11      407.36      465.02     13.26 o 
  -8   7  11       68.38       83.73      6.35 o 
  -7   7  11        1.27        2.95      2.77 o 
  -6   7  11       58.68       54.57      4.88 o 
  -5   7  11     1331.44     1271.85     21.83 o 
  -4   7  11        0.84        2.00      2.99 o 
  -3   7  11      222.20      198.37      6.89 o 
  -2   7  11       42.18       40.67      3.70 o 
  -1   7  11       66.16       66.88     12.01 o 
   0   7  11      105.07       99.07      7.52 o 
   1   7  11       74.01       63.62      6.52 o 
   2   7  11       35.67       31.63      5.28 o 
   3   7  11        0.01        1.63      2.27 o 
   4   7  11       34.52       37.35      4.21 o 
  -8   8  11       81.85       91.74      6.60 o 
  -7   8  11      185.58      182.59      7.74 o 
  -6   8  11        7.38        7.82      2.96 o 
  -5   8  11      269.52      253.08      8.42 o 
  -4   8  11      140.67      121.37      7.92 o 
  -3   8  11      157.86      168.35      6.51 o 
  -2   8  11      204.18      200.88      8.13 o 
  -1   8  11      127.85      133.54      8.14 o 
   0   8  11       96.67      112.06      8.09 o 
   1   8  11        3.67        2.47      2.13 o 
   2   8  11       20.38       25.43      5.02 o 
   3   8  11       52.65       61.97      5.48 o 
   4   8  11       63.06       70.96      5.41 o 
  -8   9  11      123.58      139.55      7.84 o 
  -7   9  11      133.21      159.36      7.80 o 
  -6   9  11        0.20        0.58      2.79 o 
  -5   9  11      143.53      113.15      6.23 o 
  -4   9  11       87.22       74.74      5.09 o 
  -3   9  11        0.08       -0.17      1.94 o 
  -2   9  11       15.91       23.63      3.68 o 
  -1   9  11      107.53      104.88      7.97 o 
   0   9  11       51.32       63.43      6.65 o 
   1   9  11      191.37      225.15     10.95 o 
   2   9  11      128.16      124.95      9.00 o 
   3   9  11       66.22       76.06      6.26 o 
   4   9  11      345.63      353.50     10.59 o 
  -8  10  11        7.05       13.54      4.09 o 
  -7  10  11       46.26       48.73      5.07 o 
  -6  10  11       24.51       26.78      3.85 o 
  -5  10  11      350.75      355.22     10.81 o 
  -4  10  11       16.43       15.31      2.82 o 
  -3  10  11       69.28       81.49      6.15 o 
  -2  10  11      294.54      278.89     21.41 o 
  -1  10  11       85.96       79.85      7.34 o 
   0  10  11        7.71       17.09      4.60 o 
   1  10  11       23.41       22.81      4.88 o 
   2  10  11      161.83      173.82     10.09 o 
   3  10  11       81.78       92.10      6.78 o 
   4  10  11       11.87       20.65      4.43 o 
  -7  11  11       65.63       79.21      6.09 o 
  -6  11  11      120.13      142.86      7.12 o 
  -5  11  11       11.51       14.46      3.23 o 
  -4  11  11       52.99       51.66      5.36 o 
  -3  11  11      458.80      431.18     12.66 o 
  -2  11  11      485.73      498.72     16.79 o 
  -1  11  11      872.97      888.49     24.01 o 
   0  11  11      663.96      655.29     20.07 o 
   1  11  11       33.28       34.39      5.81 o 
   2  11  11       48.36       36.72      6.85 o 
   3  11  11      535.07      571.25     15.66 o 
  -7  12  11        5.77        5.08      3.59 o 
  -6  12  11        3.42        5.79      3.39 o 
  -5  12  11        6.62       10.98      3.78 o 
  -4  12  11       49.58       50.19      5.32 o 
  -3  12  11      373.18      313.46     23.55 o 
  -2  12  11        0.20        3.83      2.77 o 
  -1  12  11       61.22       66.00      7.18 o 
   0  12  11       16.85        6.31      4.43 o 
   1  12  11       36.32       46.39      6.42 o 
   2  12  11       88.95       77.63     14.21 o 
   3  12  11       11.13       12.55      4.04 o 
  -7  13  11       10.58       18.77      4.77 o 
  -6  13  11      176.62      166.37      7.68 o 
  -5  13  11       41.97       48.16      5.52 o 
  -4  13  11      898.04      921.44     20.89 o 
  -3  13  11       27.47        8.38      4.84 o 
  -2  13  11      315.54      304.35     13.11 o 
  -1  13  11       14.19       11.19      4.25 o 
   0  13  11        6.18        5.91      3.77 o 
   1  13  11      129.51      132.58     15.38 o 
   2  13  11      509.41      513.63     18.62 o 
  -6  14  11        1.08        4.65      3.59 o 
  -5  14  11        2.88        7.05      3.41 o 
  -4  14  11        0.87        4.30      3.22 o 
  -3  14  11        4.47        5.78      3.49 o 
  -2  14  11       25.47       21.77      6.17 o 
  -1  14  11        1.50        2.60      3.73 o 
   0  14  11        0.80        0.63      2.23 o 
   1  14  11       63.43       69.09      7.98 o 
   2  14  11      234.29      227.30     29.14 o 
  -5  15  11       77.38       71.16      6.75 o 
  -4  15  11      322.05      313.33     20.50 o 
  -3  15  11      612.57      600.82     19.62 o 
  -2  15  11       20.62       10.93      4.54 o 
  -1  15  11      409.06      394.86     15.77 o 
   0  15  11      100.56       91.81      9.19 o 
   1  15  11      438.08      473.75     17.99 o 
  -4  16  11       32.62       36.95      8.60 o 
  -3  16  11       65.06       61.12      7.37 o 
  -2  16  11       55.23       53.40      7.46 o 
  -1  16  11      100.62       98.45      9.10 o 
   0  16  11       72.98       80.00      8.55 o 
  -3  17  11        0.18        3.22      4.06 o 
  -2  17  11      258.63      303.52     14.02 o 
  -1  17  11      129.17      144.36     10.58 o 
  -9   0  12      156.82      167.80     12.41 o 
  -8   0  12        5.54       10.73      5.34 o 
  -7   0  12       82.12       66.79      7.97 o 
  -6   0  12      101.51       92.92      8.57 o 
  -5   0  12       74.03       66.17      7.43 o 
  -4   0  12       88.60       93.93      8.08 o 
  -3   0  12      284.62      262.50     11.67 o 
  -2   0  12      205.23      180.71      9.37 o 
  -1   0  12      237.44      228.67     10.28 o 
   0   0  12      205.52      198.60      9.26 o 
   1   0  12       84.83       89.76      6.75 o 
  -9   1  12       91.29       99.95      7.24 o 
  -8   1  12        0.07        1.83      3.30 o 
  -7   1  12       26.34       34.96      4.68 o 
  -6   1  12       51.27       54.41      4.99 o 
  -5   1  12       53.29       42.81      4.33 o 
  -4   1  12      103.50      104.94      6.00 o 
  -3   1  12      149.14      140.92      6.30 o 
  -2   1  12       64.47       69.40      4.77 o 
  -1   1  12       36.51       47.38      4.10 o 
   0   1  12        0.17        0.09      1.76 o 
   1   1  12      136.02      157.08      6.45 o 
   4   1  12       61.49       12.27      4.74 o 
  -8   2  12      164.14      180.44      8.94 o 
  -7   2  12       66.63       58.12      5.40 o 
  -6   2  12       42.82       39.81      4.44 o 
  -5   2  12      219.57      222.29      8.04 o 
  -4   2  12     1229.68     1175.00     20.66 o 
  -3   2  12      617.38      615.57     13.26 o 
  -2   2  12      671.39      675.53     13.76 o 
  -1   2  12      139.82      135.33      5.64 o 
   0   2  12       10.55       12.06      2.41 o 
   1   2  12      439.28      454.33     14.84 o 
   2   2  12        0.49        1.93      2.12 o 
  -8   3  12       45.31       54.06      5.65 o 
  -7   3  12       71.73       95.35      6.57 o 
  -6   3  12       21.79       21.48      3.69 o 
  -5   3  12        0.25       -0.81      2.39 o 
  -4   3  12      131.51      134.04      6.48 o 
  -3   3  12      381.68      386.46     10.13 o 
  -2   3  12       24.51       22.40      3.14 o 
  -1   3  12       49.91       58.39      4.59 o 
   0   3  12       77.25       89.38      6.87 o 
   1   3  12        1.84        1.34      1.96 o 
   2   3  12        0.34        6.68      2.90 o 
   3   3  12       64.27       36.00     27.49 o 
  -8   4  12        1.29        1.66      3.23 o 
  -7   4  12      198.72      196.85      8.14 o 
  -6   4  12      146.50      146.39      7.34 o 
  -5   4  12       18.17       17.77      3.42 o 
  -4   4  12       10.99        8.57      2.65 o 
  -3   4  12       30.56       32.07      3.77 o 
  -2   4  12      115.72      108.48      5.62 o 
  -1   4  12      567.45      554.03     12.05 o 
   0   4  12      158.35      174.86      9.19 o 
   1   4  12       67.65       66.90      6.65 o 
   2   4  12        1.54        4.17      3.11 o 
   3   4  12       23.29       11.10      4.97 o 
   4   4  12        1.63       11.02      3.39 o 
  -8   5  12      112.85      127.34      7.69 o 
  -7   5  12       19.83       22.59      3.97 o 
  -6   5  12      183.95      193.50      8.90 o 
  -5   5  12      590.99      542.11     16.05 o 
  -4   5  12       21.05       21.68      5.32 o 
  -3   5  12       37.63       44.91      4.17 o 
  -2   5  12      194.57      178.94      6.73 o 
  -1   5  12       12.51       16.41      3.03 o 
   0   5  12      132.86      143.00      8.48 o 
   1   5  12        0.96        0.16      2.50 o 
   2   5  12      123.55      136.62      8.72 o 
   3   5  12       87.39       95.00     19.38 o 
   4   5  12      147.92      184.71     13.51 o 
  -8   6  12       15.60        9.71      4.01 o 
  -7   6  12       50.28       44.64      5.10 o 
  -6   6  12      227.42      205.23      9.42 o 
  -5   6  12      583.38      530.81     12.91 o 
  -4   6  12       44.35       42.74      4.28 o 
  -3   6  12       18.87       30.37      5.09 o 
  -2   6  12      368.39      370.56      9.79 o 
  -1   6  12      120.36      128.32      8.54 o 
   0   6  12      309.42      305.34     12.48 o 
   1   6  12       40.14       43.64      5.93 o 
   2   6  12      216.74      251.16     14.99 o 
   3   6  12      288.94      345.38     13.96 o 
  -8   7  12      144.83      143.18      8.07 o 
  -7   7  12       13.53       17.50      4.01 o 
  -6   7  12      112.67      123.64      8.80 o 
  -5   7  12       82.20       98.09      7.35 o 
  -4   7  12       60.42       64.13      4.97 o 
  -3   7  12       49.43       52.97      4.54 o 
  -2   7  12       18.70       22.05      3.87 o 
  -1   7  12       53.94       52.39      6.33 o 
   0   7  12        4.61        9.48      3.85 o 
   1   7  12       32.69       28.35      7.55 o 
   2   7  12       40.21       39.37      6.93 o 
   3   7  12        6.55        7.81      3.91 o 
  -8   8  12        8.39       15.76      4.08 o 
  -7   8  12      157.30      168.22      8.34 o 
  -6   8  12       37.53       49.39      5.04 o 
  -5   8  12        0.07       -0.06      2.62 o 
  -4   8  12       91.07       91.05      5.74 o 
  -3   8  12       49.05       48.69      5.51 o 
  -2   8  12        0.01        6.96      2.84 o 
  -1   8  12        1.18        1.05      2.93 o 
   0   8  12       99.67      102.43      8.24 o 
   1   8  12        7.68        8.47      4.01 o 
   2   8  12       55.02       75.03      7.78 o 
   3   8  12       40.21       51.93      7.37 o 
  -7   9  12      455.66      458.05     12.95 o 
  -6   9  12      211.91      196.80      9.90 o 
  -5   9  12       58.59       56.52      5.13 o 
  -4   9  12       44.32       36.91      4.07 o 
  -3   9  12       20.28       27.68      4.39 o 
  -2   9  12       80.31       64.29     13.14 o 
  -1   9  12      194.34      194.52     10.52 o 
   0   9  12      139.86      153.77     17.79 o 
   1   9  12        0.04        1.06      3.55 o 
   2   9  12       25.43       31.34      5.82 o 
   3   9  12      113.56      110.58     18.05 o 
  -7  10  12      808.02      817.52     18.04 o 
  -6  10  12       58.24       59.81      5.42 o 
  -5  10  12      463.83      497.37     12.65 o 
  -4  10  12        3.92        2.49      2.91 o 
  -3  10  12       91.29       89.44      6.80 o 
  -2  10  12      192.89      156.47      9.61 o 
  -1  10  12       37.41       45.10      6.22 o 
   0  10  12      157.82      167.40      9.98 o 
   1  10  12       12.19       14.95      4.90 o 
   2  10  12       59.29       70.94      8.11 o 
  -7  11  12      310.31      336.86     11.19 o 
  -6  11  12        0.00        0.12      3.07 o 
  -5  11  12        9.12        9.74      4.00 o 
  -4  11  12        1.43        5.12      3.42 o 
  -3  11  12       22.06       23.26      4.26 o 
  -2  11  12       26.71       26.59      5.21 o 
  -1  11  12      160.93      171.05     11.21 o 
   0  11  12      177.21      165.40     10.36 o 
   1  11  12       70.74       69.93      7.95 o 
   2  11  12       93.17      114.40      9.57 o 
  -6  12  12       59.02       69.39      6.08 o 
  -5  12  12       44.40       52.17      5.98 o 
  -4  12  12      110.98      112.71      7.87 o 
  -3  12  12       51.36       37.93      6.44 o 
  -2  12  12      360.68      366.09     14.98 o 
  -1  12  12       81.33       85.55      8.36 o 
   0  12  12       50.23       65.18      7.68 o 
   1  12  12        7.95       13.49      5.02 o 
  -5  13  12        7.38       12.46      4.19 o 
  -4  13  12       51.12       55.16     10.43 o 
  -2  13  12       58.51       64.77     11.17 o 
  -1  13  12       69.70       73.53      8.18 o 
   0  13  12        7.01        9.39      4.96 o 
   1  13  12       22.48       32.38      6.26 o 
  -5  14  12        0.10        3.66      4.06 o 
  -4  14  12       24.31       21.59      4.59 o 
  -3  14  12      362.73      425.37     27.07 o 
  -2  14  12        1.53        6.91      4.35 o 
  -1  14  12       75.41       73.63      8.38 o 
   0  14  12       12.08       17.93      5.25 o 
  -3  15  12      622.92      654.77     21.50 o 
  -2  15  12       25.57       26.38      6.22 o 
  -1  15  12       20.52       32.33      6.41 o 
  -8   1  13      189.64      208.86      9.29 o 
  -7   1  13      138.87      156.04      8.27 o 
  -6   1  13       28.55       25.78      4.28 o 
  -5   1  13        0.10       -0.95      2.47 o 
  -4   1  13       60.52       61.48      5.20 o 
  -3   1  13       21.74       28.57      3.80 o 
  -2   1  13       29.73       41.57      4.18 o 
  -1   1  13        1.37        3.71      2.74 o 
   0   1  13        0.09        0.87      1.91 o 
   1   1  13       45.11       65.25     12.91 o 
   2   1  13       52.92       12.73      4.77 o 
  -8   2  13        5.03        9.37      3.99 o 
  -7   2  13      202.98      211.92      8.96 o 
  -6   2  13      102.07      105.26      6.86 o 
  -5   2  13        1.94        0.84      2.54 o 
  -4   2  13       41.81       37.36      4.36 o 
  -3   2  13      360.04      356.13     10.05 o 
  -2   2  13       91.25       99.07      7.11 o 
  -1   2  13        2.17        4.56      2.21 o 
   0   2  13        0.82        5.01      1.92 o 
   1   2  13      183.03      203.59     10.01 o 
   2   2  13       38.09       50.32      7.88 o 
  -8   3  13       11.61       21.24      4.66 o 
  -7   3  13       26.97       18.57      4.17 o 
  -6   3  13      240.28      243.36     10.17 o 
  -5   3  13       61.99       62.84      5.47 o 
  -4   3  13        2.91        3.45      2.63 o 
  -3   3  13      133.56      148.41      6.66 o 
  -2   3  13        1.41        2.00      2.18 o 
  -1   3  13        0.66        4.21      2.14 o 
   0   3  13      103.98       97.54     28.71 o 
   1   3  13       19.16       33.97      5.22 o 
   2   3  13       53.55       32.46      8.22 o 
  -7   4  13       33.88       31.81      4.69 o 
  -6   4  13      103.37      100.09      6.80 o 
  -5   4  13       29.99       34.66      4.43 o 
  -4   4  13        8.61        8.12      2.88 o 
  -3   4  13       61.89       77.78      5.52 o 
  -2   4  13      640.64      636.43     13.82 o 
  -1   4  13      214.84      230.37     17.27 o 
   0   4  13        4.25        3.12      5.23 o 
   1   4  13        6.02        4.04      3.48 o 
   2   4  13      195.91      218.39     11.31 o 
   3   4  13       58.37       89.60     10.54 o 
  -7   5  13       42.22       39.35      5.14 o 
  -6   5  13        0.67        0.72      3.06 o 
  -5   5  13      398.78      406.05     11.53 o 
  -4   5  13       66.70       66.37      5.37 o 
  -3   5  13       24.15       30.53      3.97 o 
  -2   5  13       36.01       45.83      4.38 o 
  -1   5  13       15.36       16.88      4.15 o 
   0   5  13        5.44        0.34      2.16 o 
   1   5  13       61.25       72.60      7.23 o 
   2   5  13       13.60       21.59      6.51 o 
  -7   6  13      145.71      164.70      8.68 o 
  -6   6  13       15.93       19.85      4.56 o 
  -5   6  13      113.93      117.92      6.98 o 
  -4   6  13       40.31       42.38      4.50 o 
  -3   6  13       17.13       15.42      3.35 o 
  -2   6  13        2.63        3.52      3.11 o 
  -1   6  13       10.31        4.90      3.10 o 
   0   6  13      119.90      126.98      9.22 o 
   1   6  13       55.34       52.48      6.64 o 
   2   6  13        5.16        9.91      4.55 o 
  -7   7  13      181.86      218.47      9.23 o 
  -6   7  13       31.44       32.19      4.68 o 
  -5   7  13       10.19       13.18      3.68 o 
  -4   7  13        7.38        8.52      2.99 o 
  -3   7  13       12.82       15.97      3.94 o 
  -2   7  13      351.38      360.65     13.63 o 
  -1   7  13       37.42       24.51      7.68 o 
   0   7  13       20.69       29.77      5.39 o 
   1   7  13      101.53      107.87      8.94 o 
   2   7  13      495.33      561.87     19.15 o 
  -7   8  13       65.21       70.35      6.34 o 
  -6   8  13       36.17       33.58      4.87 o 
  -5   8  13      114.59      106.29      6.74 o 
  -4   8  13       24.40       31.37      4.13 o 
  -3   8  13      180.56      195.39      9.17 o 
  -2   8  13        0.63        0.58      2.96 o 
  -1   8  13       59.12       80.15      8.03 o 
   0   8  13      319.97      362.04     16.95 o 
   1   8  13       35.03       47.71      6.87 o 
   2   8  13       38.31       56.70      7.40 o 
  -6   9  13       74.61       79.26      6.45 o 
  -5   9  13        0.04       -0.69      2.87 o 
  -4   9  13       88.66       97.83      7.62 o 
  -3   9  13        9.93       13.36      4.06 o 
  -2   9  13       55.81       59.12      7.28 o 
  -1   9  13      231.36      234.83     12.16 o 
   0   9  13       98.84      140.96     12.09 o 
   1   9  13        4.51       12.16      4.77 o 
  -6  10  13       49.24       58.88      5.87 o 
  -5  10  13       72.80       84.78      7.59 o 
  -4  10  13       51.25       46.02      6.82 o 
  -3  10  13       84.66       81.13      6.97 o 
  -2  10  13      192.36      211.96     16.53 o 
  -1  10  13        0.97        3.16      3.92 o 
   0  10  13       11.20       14.22      4.97 o 
   1  10  13       30.48       29.99      5.98 o 
  -5  11  13      267.84      292.07     11.84 o 
  -4  11  13      168.00      169.96      9.43 o 
  -3  11  13        0.71        2.94      3.59 o 
  -2  11  13        6.12        5.82      4.66 o 
  -1  11  13      101.23      103.48      9.41 o 
   0  11  13       15.40       30.31      6.25 o 
  -4  12  13       81.86       97.76      8.23 o 
  -3  12  13        9.17       12.74      4.20 o 
  -2  12  13       70.25       91.44      9.13 o 
  -1  12  13       74.01       73.51      8.41 o 
  -3  13  13      527.02      529.98     19.47 o 
  -2  13  13      202.04      226.56     12.57 o 
  -7   0  14        4.51       13.25      5.63 o 
  -6   0  14      132.99      152.51     12.76 o 
  -5   0  14      757.53      771.81     24.41 o 
  -4   0  14       14.13       15.82      5.14 o 
  -3   0  14      380.26      406.38     16.15 o 
  -2   0  14      303.73      340.52     14.14 o 
  -1   0  14      333.20      365.83     14.40 o 
   0   0  14      188.19      230.11     16.49 o 
  -7   1  14       34.39       43.67      5.47 o 
  -6   1  14      214.86      225.75      9.37 o 
  -5   1  14       66.40       70.62     13.07 o 
  -4   1  14      140.32      156.09      7.83 o 
  -3   1  14      195.41      190.45      7.88 o 
  -2   1  14      154.66      176.40      7.30 o 
  -1   1  14       77.31       83.36      5.54 o 
   0   1  14       78.38      110.88      8.57 o 
   1   1  14      388.97      405.56     19.98 o 
  -6   2  14      205.40      213.45      9.18 o 
  -5   2  14       12.35       12.38      3.85 o 
  -4   2  14       48.67       61.68      5.52 o 
  -3   2  14      124.62      139.36      7.07 o 
  -2   2  14       84.02      100.67      6.13 o 
  -1   2  14      318.83      371.83     10.36 o 
   0   2  14      280.62      284.24     18.26 o 
   1   2  14       66.10       93.09      7.96 o 
  -6   3  14        9.33       16.12      4.37 o 
  -5   3  14       11.83       13.73      3.79 o 
  -4   3  14      119.20      126.54      8.63 o 
  -3   3  14       28.72       31.57      4.38 o 
  -2   3  14      247.90      273.21      9.06 o 
  -1   3  14       92.98       99.28     14.27 o 
   0   3  14       34.38       39.21      5.92 o 
   1   3  14       70.41       72.18     10.70 o 
  -6   4  14       25.14       37.60      5.25 o 
  -5   4  14       82.80       89.23      6.84 o 
  -4   4  14      361.53      372.71     11.18 o 
  -3   4  14       22.46       33.32      5.52 o 
  -2   4  14       20.76       20.92      3.73 o 
  -1   4  14        0.16        5.26      3.12 o 
   0   4  14        6.15       11.14      4.31 o 
   1   4  14       84.63       99.24      8.55 o 
  -6   5  14       12.39       13.47      3.95 o 
  -5   5  14      164.26      190.77      8.68 o 
  -4   5  14       34.24       33.71      4.52 o 
  -3   5  14       44.72       59.17      5.35 o 
  -2   5  14        2.61        5.32      3.53 o 
  -1   5  14        9.39       20.85      7.46 o 
   0   5  14        6.22       11.22      4.49 o 
   1   5  14      128.12      155.65     10.16 o 
  -6   6  14      129.42      133.45      8.31 o 
  -5   6  14        9.34       16.75      4.25 o 
  -4   6  14        2.35        4.53      3.13 o 
  -3   6  14      109.07      112.54      8.21 o 
  -2   6  14       29.41       25.35      4.68 o 
  -1   6  14       15.75        8.81      7.48 o 
   0   6  14        1.56        6.72      4.13 o 
  -5   7  14       51.36       58.86      5.91 o 
  -4   7  14        8.77        8.33      3.41 o 
  -3   7  14      126.85      160.41      9.40 o 
  -2   7  14      119.98      104.58     26.83 o 
  -1   7  14        0.33        3.92      4.45 o 
   0   7  14      117.25      155.67     10.43 o 
  -5   8  14      169.11      192.61      8.73 o 
  -4   8  14        3.50        6.40      4.11 o 
  -3   8  14        7.93       10.73      4.09 o 
  -2   8  14       19.28       20.17      6.84 o 
  -1   8  14       53.16       71.85      8.18 o 
  -4   9  14       12.89       14.77      4.68 o 
  -3   9  14       10.37       17.54      5.86 o 
  -2   9  14        0.10       -1.32      3.87 o 
  -1   9  14       27.59       34.65      6.35 o 
  -4   1  15       75.65       89.29      6.77 o 
  -3   1  15       50.32       43.38      5.01 o 
  -2   1  15        6.70        4.71      3.10 o 
  -1   1  15        0.06        5.72      5.18 o 
  -4   2  15        2.01        1.13      3.17 o 
  -3   2  15       10.70       14.29      3.98 o 
  -2   2  15      388.45      412.89     11.76 o 
  -1   2  15      248.14      285.87     24.87 o 
  -4   3  15        0.17       -0.95      3.04 o 
  -3   3  15        2.03        5.38      3.33 o 
  -2   3  15       23.97       34.68      5.70 o 
  -3   4  15        0.70        1.40      3.16 o 
  -2   4  15       35.43       38.03      5.45 o 
                                                 
